# Supplementary material for: Proteomic analysis of the SMN complex reveals conserved and etiologic connections to the proteostasis network
Source: Front RNA Res. Author manuscript; Available in PMC 2024 Nov 1. (PMC11529804; doi:10.3389/frnar.2024.1448194)
Supplement: Supp Table S2 [file NIHMS2027894-supplement-Supp_Table_S2.xlsx]

## Sheet: Sheet1
UniProt ID WT0	FlyBase ID WT0		UniProt ID WT1-4	FlyBase ID WT1-4
M9PFZ6	FBgn0000045		P10987	FBgn0000042
P19889	FBgn0000100		P02572	FBgn0000043
P35128	FBgn0000173		P53501	FBgn0000044
M9NDR2	FBgn0000183		P02574	FBgn0000045
P62152	FBgn0000253		P00334	FBgn0000055
Q24478	FBgn0000283		C8VV14	FBgn0000064
Q24297	FBgn0000426		P19889	FBgn0000100
P13060	FBgn0000559		A0A0B4LHX6	FBgn0000150
M9PHV1	FBgn0000611		P35128	FBgn0000173
P07487	FBgn0001092		M9PDB8	FBgn0000183
Q59E23	FBgn0001208		M9PFS6	FBgn0000212
P29844	FBgn0001218		Q9VIE7	FBgn0000239
P29845	FBgn0001220		P17336	FBgn0000261
P02517	FBgn0001225		X2JC31	FBgn0000319
P02518	FBgn0001226		Q24297	FBgn0000426
O97125	FBgn0001230		P13060	FBgn0000559
P02828	FBgn0001233		P15007	FBgn0000579
Q9XYP8	FBgn0001612		Q9Y091	FBgn0000662
Q02748	FBgn0001942		F0JAG6	FBgn0000667
P08111	FBgn0002121		P07486	FBgn0001091
P51592	FBgn0002431		M9PJN8	FBgn0001092
P34739	FBgn0002542		P54385	FBgn0001098
Q24186	FBgn0002590		P13496	FBgn0001108
P08570	FBgn0002593		A1ZAA5	FBgn0001124
Q06559	FBgn0002622		Q8IPY3	FBgn0001125
P04359	FBgn0002626		A0A0B4JD02	FBgn0001139
P23226	FBgn0002645		P20432	FBgn0001149
P13469	FBgn0002780		P84051	FBgn0001196
P26270	FBgn0002787		P02283	FBgn0001198
P52304	FBgn0003124		P84040	FBgn0001200
Q01637	FBgn0003257		M9PBV1	FBgn0001208
P19109	FBgn0003261		A4V3J6	FBgn0001215
P05389	FBgn0003274		P29843	FBgn0001216
P09180	FBgn0003279		P29844	FBgn0001218
Q9U1H9	FBgn0003321		P29845	FBgn0001220
M9PD65	FBgn0003346		P02515	FBgn0001223
Q26365	FBgn0003360		M9NE68	FBgn0001224
P18431	FBgn0003371		P02517	FBgn0001225
P27619	FBgn0003392		P02518	FBgn0001226
P38979	FBgn0003517		O97125	FBgn0001230
P25991	FBgn0003559		M9PBL3	FBgn0001233
P12613	FBgn0003676		B7Z0E0	FBgn0001248
Q7JYK1	FBgn0003941		B5RJQ0	FBgn0001258
P02843	FBgn0004045		P17210	FBgn0001308
P06607	FBgn0004047		C9QP42	FBgn0001942
Q94920	FBgn0004363		Q9Y134	FBgn0001986
P41073	FBgn0004401		A0A023GQA5	FBgn0002031
P14130	FBgn0004403		M9PDF2	FBgn0002044
P14130	FBgn0004404		Q7K0E6	FBgn0002069
P23128	FBgn0004419		P08111	FBgn0002121
P31009	FBgn0004867		Q27237	FBgn0002174
P41375	FBgn0004926		Q8IRG6	FBgn0002183
P02844	FBgn0005391		P40304	FBgn0002284
P17704	FBgn0005533		A0A0B4LGZ6	FBgn0002431
P32100	FBgn0005593		Q00174	FBgn0002526
P48159	FBgn0010078		P34739	FBgn0002542
P42271	FBgn0010097		X2JC35	FBgn0002579
P48149	FBgn0010198		Q24186	FBgn0002590
Q05825	FBgn0010217		P08570	FBgn0002593
Q24324	FBgn0010269		Q06559	FBgn0002622
Q05344	FBgn0010278		P04359	FBgn0002626
P32234	FBgn0010339		P23226	FBgn0002645
Q24253	FBgn0010380		P13469	FBgn0002780
P55935	FBgn0010408		Q9VF03	FBgn0002783
P41093	FBgn0010409		A0A0B4KFH4	FBgn0002787
P41094	FBgn0010411		P16554	FBgn0002973
P39018	FBgn0010412		Q8IQ97	FBgn0003041
A1Z8U4	FBgn0010621		Q9W1V3	FBgn0003062
P35381	FBgn0011211		P52029	FBgn0003074
Q24323	FBgn0011260		P52304	FBgn0003124
P41126	FBgn0011272		Q05547	FBgn0003132
P41042	FBgn0011284		P48461	FBgn0003134
Q9XZ61	FBgn0011327		Q868Z9	FBgn0003137
Q24368	FBgn0011604		P48611	FBgn0003141
P48591	FBgn0011703		A0A0B4KFF0	FBgn0003165
Q9VCB6	FBgn0011725		P05990	FBgn0003189
P45889	FBgn0011745		P08646	FBgn0003205
Q24117	FBgn0011760		P19109	FBgn0003261
Q9V3C4	FBgn0011802		Q9V9W7	FBgn0003268
P46222	FBgn0013325		P05389	FBgn0003274
O46098	FBgn0013432		P04052	FBgn0003277
P40945	FBgn0013749		P09180	FBgn0003279
Q95029	FBgn0013770		M9PD65	FBgn0003346
Q9V3I2	FBgn0014010		Q26365	FBgn0003360
P46223	FBgn0014026		A4V4I8	FBgn0003392
Q59E30	FBgn0014163		A4V441	FBgn0003447
Q27268	FBgn0014189		P43332	FBgn0003449
M9PHN8	FBgn0014455		P61851	FBgn0003462
P53997	FBgn0014879		P38979	FBgn0003517
P48605	FBgn0015019		A0A0B4LGW1	FBgn0003545
P48598	FBgn0015218		A4V391	FBgn0003676
Q7KRU8	FBgn0015222		Q6NN28	FBgn0003721
O02649	FBgn0015245		P06605	FBgn0003885
Q9W1G7	FBgn0015268		P08841	FBgn0003888
P48601	FBgn0015282		Q7JYK1	FBgn0003941
P55035	FBgn0015283		P15357	FBgn0003942
P50887	FBgn0015288		Q9W1R5	FBgn0003977
Q541C3	FBgn0015320		P02843	FBgn0004045
Q24311	FBgn0015509		X2JEX8	FBgn0004047
M9PEA6	FBgn0015521		P22769	FBgn0004066
P50882	FBgn0015756		P23572	FBgn0004106
Q24472	FBgn0015799		E1JIR3	FBgn0004107
Q94517	FBgn0015805		A0A0B4KHJ9	FBgn0004117
O02195	FBgn0015834		M9PJM6	FBgn0004169
Q8MLR4	FBgn0015903		X2JDI1	FBgn0004177
B7YZQ7	FBgn0016687		P48810	FBgn0004237
Q8T6I0	FBgn0016693		Q94920	FBgn0004363
Q9VQQ0	FBgn0016698		M9NG39	FBgn0004401
Q24151	FBgn0016917		C0HKA1	FBgn0004404
Q7KU82	FBgn0016983		P23128	FBgn0004419
P55830	FBgn0017545		P25007	FBgn0004432
P55841	FBgn0017579		A4UZZ4	FBgn0004507
P55828	FBgn0019936		E2QCY9	FBgn0004575
A1ZA18	FBgn0019968		P26686	FBgn0004587
P92177	FBgn0020238		Q9W4X9	FBgn0004643
D0Z768	FBgn0020279		P48809	FBgn0004838
O18413	FBgn0020369		P31009	FBgn0004867
M9PD08	FBgn0020443		Q9VLB7	FBgn0004868
O18640	FBgn0020618		X2J7U0	FBgn0004872
Q7PLL3	FBgn0020660		Q94522	FBgn0004888
Q9VVA6	FBgn0021768		P36872	FBgn0004889
Q9VID7	FBgn0021856		Q27601	FBgn0004901
Q9U9Q4	FBgn0022023		P29310	FBgn0004907
A1ZAS3	FBgn0022029		P35600	FBgn0004913
Q9V7D2	FBgn0022097		P41375	FBgn0004926
Q7KRI2	FBgn0022238		X2JB25	FBgn0005391
Q7K4N3	FBgn0022942		M9NF89	FBgn0005411
Q9V3L6	FBgn0022943		P17704	FBgn0005533
M9NFR5	FBgn0022959		X2J5G6	FBgn0005593
O44437	FBgn0023167		A0A0B4K6W2	FBgn0005632
O44226	FBgn0023212		Q7KNF2	FBgn0005648
O61380	FBgn0023213		P17917	FBgn0005655
M9PDC7	FBgn0023388		E1JIJ5	FBgn0005671
Q29R09	FBgn0023528		P28668	FBgn0005674
Q8IQZ8	FBgn0024238		P45437	FBgn0008635
Q9VK34	FBgn0024291		P48159	FBgn0010078
Q9VPY2	FBgn0024314		P42271	FBgn0010097
O61444	FBgn0024326		Q24492	FBgn0010173
Q9VFS5	FBgn0024555		P48149	FBgn0010198
O61231	FBgn0024733		L0MQ04	FBgn0010217
Q5LK12	FBgn0024804		Q07171	FBgn0010225
Q9VRV8	FBgn0024921		P41043	FBgn0010226
Q9W1H8	FBgn0025352		M9PF24	FBgn0010235
O77410	FBgn0025582		Q24372	FBgn0010238
O77430	FBgn0025637		Q03334	FBgn0010265
Q9V438	FBgn0025678		Q05344	FBgn0010278
Q7K012	FBgn0025716		P61209	FBgn0010348
Q7KTS4	FBgn0025825		Q8IQQ0	FBgn0010352
Q7K7A9	FBgn0025832		Q24253	FBgn0010380
Q9VSD6	FBgn0026252		C6SUW3	FBgn0010408
Q9W0A8	FBgn0026372		P41093	FBgn0010409
Q9XYP7	FBgn0026430		P41094	FBgn0010411
Q9VQE0	FBgn0026479		P39018	FBgn0010412
O97067	FBgn0026566		P54622	FBgn0010438
A1Z6L9	FBgn0026761		Q7KN94	FBgn0010516
Q9XZ58	FBgn0027053		A0AQH0	FBgn0010590
Q9V345	FBgn0027054		Q7KKI0	FBgn0010621
Q8SYG2	FBgn0027055		Q9W1X4	FBgn0010660
Q9XZ57	FBgn0027066		Q9V3D9	FBgn0010747
Q9VFL5	FBgn0027083		Q9V3E7	FBgn0010774
Q9VWH4	FBgn0027291		Q0KI98	FBgn0010803
Q9VXQ5	FBgn0027329		P35381	FBgn0011211
Q9V455	FBgn0027338		Q01989	FBgn0011225
A0A0B4KI32	FBgn0027598		Q9VLT5	FBgn0011230
Q9VEZ3	FBgn0027948		P41126	FBgn0011272
Q9VNF7	FBgn0027951		P41042	FBgn0011284
Q8IPE8	FBgn0028479		P82147	FBgn0011296
Q9VZI2	FBgn0028484		Q8SYR3	FBgn0011305
Q9V3V6	FBgn0028684		Q9XZ61	FBgn0011327
Q9W414	FBgn0028685		M9PBN7	FBgn0011570
Q9V405	FBgn0028686		Q24368	FBgn0011604
Q7KMQ0	FBgn0028687		P40796	FBgn0011638
Q9V3G7	FBgn0028688		Q94901	FBgn0011640
Q7KLV9	FBgn0028689		P48591	FBgn0011703
Q9V3Z4	FBgn0028690		P42207	FBgn0011710
Q7KMP8	FBgn0028691		Q8IMX1	FBgn0011725
Q9V3P6	FBgn0028692		P45594	FBgn0011726
Q9V436	FBgn0028693		P45889	FBgn0011745
Q9V3H2	FBgn0028694		A0A4D6K1L3	FBgn0011760
Q9VW54	FBgn0028695		Q9V3C4	FBgn0011802
O17445	FBgn0028697		Q7KVQ0	FBgn0011824
Q9U9Q1	FBgn0028700		Q9VLC5	FBgn0012036
Q9V4S8	FBgn0028836		P54397	FBgn0013269
Q7K7G0	FBgn0028969		P02825	FBgn0013276
Q7K485	FBgn0029093		Q9BIR7	FBgn0013279
Q9NJH0	FBgn0029176		P46222	FBgn0013325
Q9W4X7	FBgn0029629		M9NDQ8	FBgn0013718
Q9W4N9	FBgn0029686		A0A0B4KFE9	FBgn0013756
Q9W499	FBgn0029785		Q95029	FBgn0013770
Q9W3Y3	FBgn0029882		P48375	FBgn0013954
Q9W3W8	FBgn0029897		Q9VIQ4	FBgn0014000
A8JV11	FBgn0029939		O18333	FBgn0014009
Q9W392	FBgn0030086		Q9V3I2	FBgn0014010
Q9W334	FBgn0030136		P48148	FBgn0014020
Q9VZ56	FBgn0030245		P46223	FBgn0014026
Q9VZ58	FBgn0030245		P21914	FBgn0014028
Q9VZ20	FBgn0030276		Q09332	FBgn0014075
Q9VY91	FBgn0030520		Q95RI5	FBgn0014163
M9MSC9	FBgn0030530		Q27268	FBgn0014189
Q9VXY7	FBgn0030608		Q9VAN0	FBgn0014427
Q9VXX8	FBgn0030616		Q27580	FBgn0014455
Q9VXR5	FBgn0030672		Q9VAN7	FBgn0014869
Q4QQ70	FBgn0030694		P53997	FBgn0014879
Q9VXL4	FBgn0030711		A4V303	FBgn0015019
M9PJP0	FBgn0030724		P54367	FBgn0015024
Q8T4A9	FBgn0030789		P48598	FBgn0015218
Q9VX25	FBgn0030863		O02649	FBgn0015245
M9PC82	FBgn0031388		Q9W1G7	FBgn0015268
Q9VQS4	FBgn0031549		P48601	FBgn0015282
Q9VLP6	FBgn0032017		M9PIG8	FBgn0015283
Q9VL72	FBgn0032157		P50887	FBgn0015288
Q9VKW3	FBgn0032244		P49963	FBgn0015298
Q9VKJ4	FBgn0032346		X2JAX3	FBgn0015321
Q9VK69	FBgn0032444		Q24311	FBgn0015509
Q9VK19	FBgn0032487		M9PEA6	FBgn0015521
Q9VJY6	FBgn0032518		Q9V3E9	FBgn0015544
Q9I7M3	FBgn0032783		M9ND86	FBgn0015546
E1JHM0	FBgn0032821		Q94883	FBgn0015664
Q9VIP6	FBgn0032843		X2JDU0	FBgn0015756
Q95PE4	FBgn0032921		Q9VFT4	FBgn0015778
Q9V9R2	FBgn0032956		O15971	FBgn0015789
Q7JQT8	FBgn0033122		O18335	FBgn0015790
Q7K0D8	FBgn0033264		O18336	FBgn0015791
A1Z7J7	FBgn0033339		Q9W4A0	FBgn0015794
A1Z802	FBgn0033450		O76742	FBgn0015795
A1Z8C4	FBgn0033554		X2J5T3	FBgn0015797
Q0E9B6	FBgn0033699		Q94517	FBgn0015805
A1Z9C4	FBgn0033834		O02195	FBgn0015834
Q7JR58	FBgn0033879		Q9W1M6	FBgn0015903
Q7K2G1	FBgn0033886		A0A0B4KI24	FBgn0016685
Q7JVI3	FBgn0033902		A0A0B4K7G9	FBgn0016687
Q8T3U2	FBgn0033912		Q24439	FBgn0016691
Q29QQ9	FBgn0034065		Q95083	FBgn0016697
A1ZAH8	FBgn0034138		Q7KY04	FBgn0016701
Q7K581	FBgn0034181		Q94915	FBgn0016715
Q0E940	FBgn0034237		Q24154	FBgn0016726
A1ZAX1	FBgn0034258		A0A0B4KGE1	FBgn0016917
Q7K157	FBgn0034360		M9PEE1	FBgn0016983
A1ZBF1	FBgn0034403		P55830	FBgn0017545
Q9W2D9	FBgn0034654		Q9VGW6	FBgn0017577
Q9W237	FBgn0034743		P55841	FBgn0017579
Q9W1M9	FBgn0034879		Q9VGI4	FBgn0017581
Q9W1B9	FBgn0034968		P55828	FBgn0019936
Q8MMD2	FBgn0035060		P91875	FBgn0019938
Q9VZS5	FBgn0035422		A0A0B4KFR5	FBgn0019968
Q9VZI3	FBgn0035498		Q9VC52	FBgn0020018
Q8MR14	FBgn0035713		O01666	FBgn0020235
Q9VS02	FBgn0035726		A0A0B4LFH8	FBgn0020236
Q9VS34	FBgn0035753		P92177	FBgn0020238
Q9VSF3	FBgn0035853		A4V4A5	FBgn0020255
Q9VTE0	FBgn0036118		A0A0B4KFC5	FBgn0020279
Q8IGE1	FBgn0036213		O18413	FBgn0020369
Q8I0I5	FBgn0036239		Q9V6K1	FBgn0020370
Q9VTU4	FBgn0036258		Q8IQV1	FBgn0020389
Q8T0E7	FBgn0036305		M9PD08	FBgn0020443
Q9VV74	FBgn0036641		A4V2S3	FBgn0020496
Q9VVA7	FBgn0036666		Q9TVM2	FBgn0020497
M9PI87	FBgn0036714		O18640	FBgn0020618
Q9VVU2	FBgn0036825		A1Z7T3	FBgn0020621
Q9VVX0	FBgn0036850		Q9XYU0	FBgn0020633
Q9VW53	FBgn0036916		Q7PLL3	FBgn0020660
M9PD27	FBgn0036974		O16797	FBgn0020910
M9PGB6	FBgn0037087		O18404	FBgn0021765
Q9VN25	FBgn0037249		Q9VVA6	FBgn0021768
Q9VN50	FBgn0037270		M9PFS0	FBgn0021796
Q95U54	FBgn0037301		Q9V3D2	FBgn0021944
Q9VNB9	FBgn0037328		Q9U9Q4	FBgn0022023
Q9VHL2	FBgn0037632		Q9XZU1	FBgn0022213
Q9VHJ8	FBgn0037643		Q9VWV6	FBgn0022355
Q9VH95	FBgn0037728		Q7K4N3	FBgn0022942
Q9VGZ2	FBgn0037815		Q9V3L6	FBgn0022943
Q9VFV9	FBgn0038145		Q95RE4	FBgn0022959
Q9VFF3	FBgn0038269		Q8T0L3	FBgn0023143
Q9VFE4	FBgn0038277		O44437	FBgn0023167
Q8SX89	FBgn0038476		Q9VUJ1	FBgn0023174
Q9VEJ0	FBgn0038519		Q9V5C6	FBgn0023175
Q9VDV2	FBgn0038723		O44226	FBgn0023212
Q9VDS7	FBgn0038745		A8DZ29	FBgn0023213
Q9VDH8	FBgn0038834		Q8INU2	FBgn0023388
Q9VD58	FBgn0038922		Q9W547	FBgn0023519
Q9VD14	FBgn0038961		Q7KW39	FBgn0023537
Q9VCJ0	FBgn0039108		Q9V426	FBgn0024183
Q9VC93	FBgn0039183		Q9VK34	FBgn0024291
Q9VBV5	FBgn0039296		Q9VPY2	FBgn0024314
Q9VBU9	FBgn0039300		Q9VPN5	FBgn0024352
Q9VBU7	FBgn0039302		Q94524	FBgn0024432
A8JRB8	FBgn0039358		Q9V3J4	FBgn0024509
Q9VBH8	FBgn0039406		A1Z9E3	FBgn0024556
Q9VAZ0	FBgn0039554		Q9V726	FBgn0024698
Q7K5K3	FBgn0039635		M9PIM0	FBgn0024733
Q8MLY8	FBgn0039713		O61305	FBgn0024804
Q9VAB8	FBgn0039740		Q9VWA1	FBgn0024814
Q9VA91	FBgn0039757		Q9VRV8	FBgn0024921
Q9V9W2	FBgn0039857		O76874	FBgn0024989
Q9V3K3	FBgn0040075		O76863	FBgn0024996
Q9VCK0	FBgn0040227		Q9W1H8	FBgn0025352
Q9V3Q4	FBgn0040308		Q9VYG2	FBgn0025463
Q9V3P0	FBgn0040309		O77410	FBgn0025582
M9PFB2	FBgn0041775		O77430	FBgn0025637
Q9I7R0	FBgn0042138		Q9V438	FBgn0025678
M9PFW8	FBgn0042178		Q7K012	FBgn0025716
Q9W074	FBgn0042712		O62621	FBgn0025724
M9PBH9	FBgn0043458		Q9W0B8	FBgn0025725
Q86BS3	FBgn0044324		Q9VCN6	FBgn0025781
Q0E908	FBgn0050147		Q7KTS4	FBgn0025825
Q9VFB5	FBgn0051155		Q9W3D3	FBgn0025864
Q8IN95	FBgn0051251		Q9W4M9	FBgn0026079
Q8INX1	FBgn0051800		Q9VM69	FBgn0026196
Q9VPK3	FBgn0051974		Q9GYU8	FBgn0026207
Q8SY33	FBgn0051992		A0A0B4K6X3	FBgn0026238
Q9V4B8	FBgn0051999		Q9VSD6	FBgn0026252
Q7K1H0	FBgn0052066		Q7KND8	FBgn0026326
B7Z043	FBgn0052296		Q9W0A8	FBgn0026372
Q8IRS9	FBgn0052783		O97183	FBgn0026373
Q4AB57	FBgn0053853		Q9XYN7	FBgn0026380
Q4AB57	FBgn0053856		Q0E8E8	FBgn0026409
Q4AB57	FBgn0053859		M9MSL3	FBgn0026418
Q9VXE6	FBgn0061200		E1JJQ3	FBgn0026430
R9Q794	FBgn0064225		Q9VKU7	FBgn0026431
A8DY82	FBgn0085436		Q9VQE0	FBgn0026479
P48588	FBgn0086472		A1Z6L9	FBgn0026761
Q9VJ19	FBgn0086710		Q7JZD3	FBgn0027066
Q94518	FBgn0086904		Q9W327	FBgn0027084
Q9V496	FBgn0087002		Q8MSW0	FBgn0027086
Q9VN44	FBgn0087013		Q9Y105	FBgn0027090
P06606	FBgn0087040		Q9VXN4	FBgn0027093
Q9VNE2	FBgn0250753		Q9VWH4	FBgn0027291
Q9VV75	FBgn0250814		Q9VXQ5	FBgn0027329
Q9V3U6	FBgn0250848		Q9V455	FBgn0027338
Q86BY9	FBgn0250850		Q9XZ19	FBgn0027524
Q7K1Q6	FBgn0259682		Q9XZ06	FBgn0027537
Q9V4M2	FBgn0259745		Q7KMJ6	FBgn0027548
Q9VP57	FBgn0259785		Q9Y112	FBgn0027552
P36179	FBgn0260439		Q9Y119	FBgn0027560
M9NDM3	FBgn0260442		M9PB90	FBgn0027568
P23257	FBgn0260639		Q0E9E2	FBgn0027580
Q8IPX7	FBgn0260648		Q7KMM4	FBgn0027588
P32865	FBgn0260798		A0A0B4KI32	FBgn0027598
Q9W3M8	FBgn0260858		Q9VWK5	FBgn0027603
P53034	FBgn0260985		Q9VKV1	FBgn0027611
Q7PLI7	FBgn0261387		Q9V3J1	FBgn0027779
P25161	FBgn0261396		Q7KN75	FBgn0027835
O62602	FBgn0261524		A0A0B4K664	FBgn0027948
P29327	FBgn0261592		B7Z0T5	FBgn0027951
Q9W229	FBgn0261596		Q7KVX1	FBgn0028325
Q9V3G1	FBgn0261602		A0A0B4LEY9	FBgn0028473
P41374	FBgn0261609		Q9V397	FBgn0028479
Q9VAW5	FBgn0261618		Q9VZI2	FBgn0028484
Q9VI10	FBgn0261789		Q9V3N6	FBgn0028541
Q9VLV5	FBgn0261790		Q9V3E3	FBgn0028648
Q9VXE0	FBgn0261791		Q9V3V6	FBgn0028684
M9PBQ3	FBgn0261797		Q9W414	FBgn0028685
Q9VU02	FBgn0261933		Q9V405	FBgn0028686
Q9VEG6	FBgn0261987		Q7KMQ0	FBgn0028687
Q59E34	FBgn0262519		Q9V3G7	FBgn0028688
Q05856	FBgn0262601		A0A0B4K7Z5	FBgn0028689
Q9W1H4	FBgn0262619		Q9V3Z4	FBgn0028690
O18388	FBgn0262743		Q7KMP8	FBgn0028691
P08266	FBgn0262955		A0A0B4KI10	FBgn0028692
Q9VHP0	FBgn0263231		Q9V436	FBgn0028693
Q08473	FBgn0263396		Q9V3H2	FBgn0028694
Q9VN21	FBgn0263594		Q9VW54	FBgn0028695
Q24208	FBgn0263740		O17445	FBgn0028697
Q95RJ9	FBgn0263933		Q9U9Q1	FBgn0028700
E1JIL4	FBgn0263979		A0A0B4K618	FBgn0028734
P91926	FBgn0264855		A0A0B4LFL3	FBgn0028737
P21187	FBgn0265297		Q8I0G5	FBgn0028968
Q9VYK0	FBgn0265523		Q7K7G0	FBgn0028969
A1Z8X3	FBgn0266111		Q7K485	FBgn0029093
P11147	FBgn0266599		Q9V470	FBgn0029118
Q9VM46	FBgn0266666		Q9V3P3	FBgn0029133
Q7JWD6	FBgn0266711		Q7K148	FBgn0029134
O62619	FBgn0267385		M9PCI2	FBgn0029148
Q9VDE3	FBgn0283468		X2J5E8	FBgn0029174
Q9Y162	FBgn0283469		Q9NJH0	FBgn0029176
P54611	FBgn0283535		Q9W4X7	FBgn0029629
M9PDQ1	FBgn0284220		E2QD63	FBgn0029676
Q24560	FBgn0284243		Q9W4N9	FBgn0029686
P08736	FBgn0284245		Q9W499	FBgn0029785
Q7K3J0	FBgn0284436		Q9W403	FBgn0029867
Q9VZ69	FBgn0285926		Q9W3W8	FBgn0029897
O18332	FBgn0285937		A0A499JF18	FBgn0029939
Q9VWG3	FBgn0285947		Q9W3Q0	FBgn0029959
P41092	FBgn0285948		Q9W3N9	FBgn0029969
Q9V597	FBgn0285949		Q9W3M7	FBgn0029979
P36241	FBgn0285950		Q9W392	FBgn0030086
P80455	FBgn0286213		Q7KVR8	FBgn0030089
Q9V431	FBgn0286781		X2JEM4	FBgn0030136
Q7KN62	FBgn0286784		Q9VZ56	FBgn0030245
Q9U3Z7	FBgn0286786		Q9VZ20	FBgn0030276
P52295	FBgn0287720		Q9VYY3	FBgn0030305
Q59E58	FBgn0287873		Q9VYV3	FBgn0030329
Q9VAQ0	FBgn0288875		Q9VYT5	FBgn0030342
			Q9VYS3	FBgn0030354
			Q9VYQ8	FBgn0030366
			Q9VYA0	FBgn0030512
			Q9VY91	FBgn0030520
			M9MSA2	FBgn0030530
			Q9VXY7	FBgn0030608
			Q9VXR5	FBgn0030672
			Q4QQ70	FBgn0030694
			Q9VXL4	FBgn0030711
			Q9VXK0	FBgn0030724
			Q8T4A9	FBgn0030789
			Q9VX91	FBgn0030809
			Q9VX15	FBgn0030871
			Q9VWS1	FBgn0030944
			Q9VWQ6	FBgn0030956
			Q9VWN4	FBgn0030974
			M9PF85	FBgn0031047
			Q8IQV9	FBgn0031078
			Q9W5X0	FBgn0031090
			Q9VR79	FBgn0031097
			E1JJS1	FBgn0031117
			Q9VRD9	FBgn0031148
			Q7K3E2	FBgn0031313
			E2QCS8	FBgn0031390
			M9PC18	FBgn0031519
			Q9VQS4	FBgn0031549
			Q9VMR6	FBgn0031703
			M9PB45	FBgn0031739
			M9NEV0	FBgn0031759
			M9PEY6	FBgn0031868
			Q9VM58	FBgn0031877
			Q9VM50	FBgn0031882
			Q9VLN1	FBgn0032030
			Q9VLI6	FBgn0032061
			Q9VL18	FBgn0032198
			Q9VL01	FBgn0032213
			Q9VKZ8	FBgn0032216
			Q9VKW3	FBgn0032244
			Q9VKQ3	FBgn0032298
			Q9VKJ4	FBgn0032346
			Q9VKD3	FBgn0032393
			Q9VK69	FBgn0032444
			Q9VK19	FBgn0032487
			X2JE06	FBgn0032518
			Q9VJJ0	FBgn0032596
			Q9VJD4	FBgn0032640
			Q9VJD1	FBgn0032643
			Q9VJ77	FBgn0032688
			A0A023GQ99	FBgn0032701
			Q9VJ57	FBgn0032705
			Q9VIW5	FBgn0032783
			Q9VIV6	FBgn0032790
			Q9VIK1	FBgn0032880
			Q95PE4	FBgn0032921
			Q9V9R2	FBgn0032956
			Q9V9M7	FBgn0032987
			A0A0B4KEC3	FBgn0033015
			A0A0B4KEI5	FBgn0033062
			Q7JVH6	FBgn0033101
			A0A0B4JCR9	FBgn0033122
			A1Z713	FBgn0033194
			Q9V4Q8	FBgn0033210
			Q7K2X8	FBgn0033247
			Q7K519	FBgn0033272
			A0A0B4LEY1	FBgn0033339
			A1Z7K8	FBgn0033351
			Q9V521	FBgn0033367
			A1Z802	FBgn0033450
			Q9V5P6	FBgn0033548
			Q7KR04	FBgn0033555
			Q7JZF5	FBgn0033571
			A8DYB0	FBgn0033661
			Q3YMU0	FBgn0033663
			A1Z8U0	FBgn0033688
			Q0E9B6	FBgn0033699
			A1Z934	FBgn0033761
			A1Z9A8	FBgn0033816
			A1Z9B9	FBgn0033827
			Q7JR58	FBgn0033879
			Q7K2G1	FBgn0033886
			Q7JVI3	FBgn0033902
			A0A0B4LFD9	FBgn0033912
			A0A0B4KER0	FBgn0033998
			Q29QQ9	FBgn0034065
			A1ZAH8	FBgn0034138
			A0A0B4K891	FBgn0034181
			E2QCG7	FBgn0034237
			A0A0B4LFL2	FBgn0034258
			Q7JXC4	FBgn0034259
			A1YK02	FBgn0034310
			Q7JRH5	FBgn0034313
			A1ZB48	FBgn0034318
			A0A0B4K897	FBgn0034345
			A1ZBE9	FBgn0034401
			A1ZBJ2	FBgn0034432
			Q9W2N0	FBgn0034577
			A8DYK5	FBgn0034598
			Q9W2D9	FBgn0034654
			Q9W289	FBgn0034697
			A0A0B4LG52	FBgn0034743
			Q9W227	FBgn0034753
			A0A0B4JD46	FBgn0034802
			Q9W1M9	FBgn0034879
			Q9W1I8	FBgn0034913
			P56538	FBgn0034915
			Q9W1H5	FBgn0034921
			Q9W1B9	FBgn0034968
			Q9W196	FBgn0034989
			Q8MMD2	FBgn0035060
			Q8IRJ7	FBgn0035111
			Q9W0S7	FBgn0035121
			Q9W0M7	FBgn0035162
			Q8SZ38	FBgn0035257
			Q9W039	FBgn0035318
			Q9VZS5	FBgn0035422
			Q9VRP2	FBgn0035630
			Q8MZI3	FBgn0035720
			Q9VS34	FBgn0035753
			M9ND57	FBgn0035793
			Q9VSA3	FBgn0035811
			Q9VSN7	FBgn0035922
			Q9VSS2	FBgn0035947
			M9PEL5	FBgn0035959
			Q9VTP4	FBgn0036213
			Q8I0I5	FBgn0036239
			Q9VTU4	FBgn0036258
			Q8T0E7	FBgn0036305
			Q8T060	FBgn0036515
			Q9VV52	FBgn0036624
			Q9VV74	FBgn0036641
			M9PI87	FBgn0036714
			Q9VVI1	FBgn0036734
			Q9VVL7	FBgn0036762
			Q9VVU1	FBgn0036824
			Q9VVU2	FBgn0036825
			Q9VVX0	FBgn0036850
			Q7KUT2	FBgn0036892
			Q9VW53	FBgn0036916
			Q9VW68	FBgn0036927
			Q7KTY3	FBgn0036999
			Q9VPD2	FBgn0037011
			Q8IPU3	FBgn0037024
			Q9VP87	FBgn0037044
			Q7K0L4	FBgn0037094
			Q7KTV5	FBgn0037137
			A8E6R2	FBgn0037186
			Q9VN25	FBgn0037249
			Q9VN50	FBgn0037270
			Q95U54	FBgn0037301
			Q9VNA3	FBgn0037312
			Q9VNB9	FBgn0037328
			Q9VNC0	FBgn0037329
			Q9VNE9	FBgn0037351
			Q7K4L8	FBgn0037549
			Q9VHV5	FBgn0037551
			Q9VHT2	FBgn0037569
			Q9VHS8	FBgn0037573
			Q9VHN7	FBgn0037607
			Q9VHL2	FBgn0037632
			Q95U38	FBgn0037643
			Q9VHE5	FBgn0037686
			Q9VHC5	FBgn0037703
			Q9VH80	FBgn0037741
			Q8INM3	FBgn0037810
			Q9VGZ2	FBgn0037815
			Q9VGS2	FBgn0037874
			Q9VGQ1	FBgn0037891
			Q9VGP4	FBgn0037894
			Q9VGM2	FBgn0037913
			Q9VGA3	FBgn0038017
			Q9VG73	FBgn0038046
			Q9VFV9	FBgn0038145
			Q95RA9	FBgn0038149
			Q9VFS8	FBgn0038166
			Q9VFR3	FBgn0038180
			Q9VFF3	FBgn0038269
			Q9VFF0	FBgn0038271
			Q9VFE4	FBgn0038277
			C1C553	FBgn0038294
			Q8MRT7	FBgn0038302
			Q8INE8	FBgn0038306
			Q8SX89	FBgn0038476
			Q9VEJ0	FBgn0038519
			Q9VEC8	FBgn0038571
			Q9VE85	FBgn0038609
			Q9VDZ7	FBgn0038683
			A0A0B4KHR2	FBgn0038686
			A0A0B4LID7	FBgn0038745
			Q86BR8	FBgn0038805
			Q9VDK7	FBgn0038810
			Q9VD66	FBgn0038914
			Q9VD58	FBgn0038922
			Q9VD29	FBgn0038947
			Q95WY3	FBgn0038964
			Q9VCW3	FBgn0039004
			Q9VC93	FBgn0039183
			A0A0B4KHS5	FBgn0039186
			Q9VC19	FBgn0039240
			Q9VBU9	FBgn0039300
			A0A0B4K7J2	FBgn0039302
			A0A140SRF8	FBgn0039303
			A8JRB8	FBgn0039358
			Q9VBN5	FBgn0039359
			Q9VB10	FBgn0039537
			Q9VAZ0	FBgn0039554
			Q9VAY2	FBgn0039562
			Q9VAX8	FBgn0039566
			Q7K5K3	FBgn0039635
			A0A0B4K6N1	FBgn0039713
			Q9VAD3	FBgn0039727
			A0A0B4KI59	FBgn0039730
			Q9VAB8	FBgn0039740
			Q9VA91	FBgn0039757
			Q9VA81	FBgn0039765
			Q9V9X4	FBgn0039849
			Q95TK5	FBgn0039854
			Q9V9W2	FBgn0039857
			Q9V9T5	FBgn0039877
			Q9V4C8	FBgn0039904
			Q7KQM6	FBgn0039936
			Q7PLP5	FBgn0039955
			Q9W5N2	FBgn0040007
			Q9VL70	FBgn0040064
			M9PFN1	FBgn0040075
			Q9VH07	FBgn0040078
			Q9VCK0	FBgn0040227
			Q9V460	FBgn0040273
			Q9V3Q4	FBgn0040308
			X2JF59	FBgn0040309
			A0A0C4FEI8	FBgn0040493
			Q8SWR8	FBgn0041188
			M9PF20	FBgn0041775
			Q9V9A7	FBgn0042083
			Q9I7D3	FBgn0042134
			M9PFR8	FBgn0042177
			X2JDP6	FBgn0043456
			M9PBH9	FBgn0043458
			Q86BS3	FBgn0044324
			A0A0B4KH64	FBgn0045862
			Q9VBX3	FBgn0046214
			Q9XZ34	FBgn0050085
			A1ZBB4	FBgn0050122
			Q8MKK1	FBgn0050185
			Q9VBT1	FBgn0051098
			Q9VFB5	FBgn0051155
			Q8IN95	FBgn0051251
			Q7KSN8	FBgn0051368
			Q7KSW3	FBgn0051472
			Q9VJH2	FBgn0051739
			Q8INX1	FBgn0051800
			Q8IP68	FBgn0051813
			Q9VPK3	FBgn0051974
			Q9V4B8	FBgn0051999
			L0MLQ9	FBgn0052016
			Q9VU08	FBgn0052113
			Q9VRQ9	FBgn0052412
			Q9W2Y5	FBgn0052685
			Q8IRT0	FBgn0052786
			A0A0B4JDB9	FBgn0053100
			E1JHT6	FBgn0053113
			A1Z992	FBgn0053138
			M9MS57	FBgn0053180
			Q8I8U7	FBgn0053554
			L0MPW2	FBgn0053978
			Q9VA00	FBgn0061476
			A1ZB68	FBgn0063497
			Q9W5R8	FBgn0064225
			A0A0B4LEZ3	FBgn0085436
			P40301	FBgn0086134
			M9PI17	FBgn0086254
			Q23978	FBgn0086347
			P29613	FBgn0086355
			Q9VFW4	FBgn0086371
			Q9VIZ3	FBgn0086444
			P48588	FBgn0086472
			Q9VN19	FBgn0086605
			Q9VJ19	FBgn0086710
			A0A0B4LEY6	FBgn0086904
			M9PDZ6	FBgn0086906
			Q9V496	FBgn0087002
			Q9VN44	FBgn0087013
			Q9VUQ5	FBgn0087035
			P06606	FBgn0087040
			Q9VNA5	FBgn0250746
			Q9VNE2	FBgn0250753
			Q7KT16	FBgn0250785
			Q00963	FBgn0250788
			M9PDQ0	FBgn0250789
			Q9VV75	FBgn0250814
			Q9V3I1	FBgn0250837
			I0DHK3	FBgn0250843
			Q9V3U6	FBgn0250848
			Q86BY9	FBgn0250850
			Q01604	FBgn0250906
			M9PGH3	FBgn0250907
			B7YZK5	FBgn0259682
			Q9VP57	FBgn0259785
			O44081	FBgn0259937
			M9MQH9	FBgn0260439
			P23257	FBgn0260639
			Q8IPX7	FBgn0260648
			D3DMM4	FBgn0260745
			Q9XYZ5	FBgn0260962
			P53034	FBgn0260985
			Q9VE51	FBgn0261065
			Q7KLW9	FBgn0261119
			O18373	FBgn0261270
			Q8IN05	FBgn0261279
			P18053	FBgn0261394
			M9PG62	FBgn0261396
			Q94523	FBgn0261439
			A0A0B4KFW0	FBgn0261456
			Q9VPX6	FBgn0261458
			O62602	FBgn0261524
			A0A0B4JCX5	FBgn0261552
			P29327	FBgn0261592
			Q9W229	FBgn0261596
			P13008	FBgn0261597
			Q9V3G1	FBgn0261602
			Q9VMU4	FBgn0261608
			P41374	FBgn0261609
			Q9VAW5	FBgn0261618
			Q9VI10	FBgn0261789
			Q9VLV5	FBgn0261790
			Q9VXE0	FBgn0261791
			M9PBQ3	FBgn0261797
			P11046	FBgn0261800
			A0A0B4KGD1	FBgn0261885
			Q9VU02	FBgn0261933
			Q9VEG6	FBgn0261987
			A0A0B4K851	FBgn0262114
			M9PIA6	FBgn0262519
			Q9VEB1	FBgn0262559
			Q05856	FBgn0262601
			X2J9F3	FBgn0262647
			P32392	FBgn0262716
			X2JC79	FBgn0262734
			O18388	FBgn0262743
			Q9VKX2	FBgn0262782
			P08266	FBgn0262955
			Q9XZJ4	FBgn0263121
			A0A0B4KGU4	FBgn0263231
			A8DYJ2	FBgn0263391
			Q08473	FBgn0263396
			A1Z8D0	FBgn0263510
			Q9VN21	FBgn0263594
			A4V0N4	FBgn0263598
			P54358	FBgn0263600
			Q86BI3	FBgn0263603
			A0A0B4KGP8	FBgn0263740
			Q95RJ9	FBgn0263933
			Q24572	FBgn0263979
			Q9W328	FBgn0264691
			M9PHB1	FBgn0264693
			M9ND95	FBgn0264695
			P91926	FBgn0264855
			P21187	FBgn0265297
			M9PGZ8	FBgn0265523
			A0A0B4KHJ5	FBgn0266064
			Q9VEA4	FBgn0266195
			Q9V9S8	FBgn0266268
			Q9VUL1	FBgn0266452
			P11147	FBgn0266599
			Q7JWD6	FBgn0266711
			A0A0B4KGR9	FBgn0266717
			O76767	FBgn0267330
			O62619	FBgn0267385
			Q9VHC7	FBgn0267790
			A1ZBW0	FBgn0267791
			M9PBB5	FBgn0283442
			Q9VDE3	FBgn0283468
			Q9Y162	FBgn0283469
			M9NH88	FBgn0283471
			B6IDN2	FBgn0283510
			P54611	FBgn0283535
			M9PCG1	FBgn0283658
			P15348	FBgn0284220
			Q24560	FBgn0284243
			P08736	FBgn0284245
			Q9VQR8	FBgn0284253
			Q9VJ86	FBgn0284256
			Q7K3J0	FBgn0284436
			Q9XYU1	FBgn0284442
			M9NF14	FBgn0285926
			O18332	FBgn0285937
			Q9VWG3	FBgn0285947
			P41092	FBgn0285948
			Q9V597	FBgn0285949
			P36241	FBgn0285950
			Q27294	FBgn0285954
			Q9VJQ4	FBgn0286027
			P80455	FBgn0286213
			Q7KN62	FBgn0286784
			D2NUK9	FBgn0286786
			P54399	FBgn0286818
			Q7PLL6	FBgn0287182
			Q8SYP9	FBgn0287187
			A8Y596	FBgn0287209
			P52295	FBgn0287720
			A0A0B4K7Q4	FBgn0287873
			Q0E8G6	FBgn0288470
			Q9VIH1	FBgn0288834
			Q9VAQ0	FBgn0288875
