# Supplementary material for: Proteomic analysis of the SMN complex reveals conserved and etiologic connections to the proteostasis network
Source: Front RNA Res. Author manuscript; Available in PMC 2024 Nov 1. (PMC11529804; doi:10.3389/frnar.2024.1448194)
Supplement: Supp Table S1 [file NIHMS2027894-supplement-Supp_Table_S1.xlsx]

## Sheet: Sheet1
Identified Proteins	FlyBase Gene ID	Gene Name	UniProt ID	MW kDa	FC WtSmn/OreR	FC 210C/OreR	FC Tud / OreR	FC D20V/OreR	FC Muts/OreR	FC AllSmn/OreR	AllSmn - Avg	WtSmn Avg	G210C Avg	Smn-Tud Avg	D20V Avg	OreR Avg		Avg OreR lowest quartile
Uncharacterized protein OS=Drosophila melanogaster OX=7227 GN=Dmel\CG32786 PE=4 SV=2	FBgn0052786	Gem4b	Q8IRT0	105 kDa	137.025	179.419	165.666	193.236	176.031	168.23	33.9477	27.613	36.219	33.4272	39.024	0		0.203
BcDNA.LD05563 OS=Drosophila melanogaster OX=7227 GN=Gem3 PE=1 SV=1	FBgn0011802	Gem3	Q9V3C4	117 kDa	121.689	140.576	117.583	134.852	125.526	124.758	25.1229	24.4998	28.334	23.6663	27.172	0
RE16777p OS=Drosophila melanogaster OX=7227 GN=Glos PE=2 SV=2	FBgn0029686	Gem4a / Glos	Q9W4N9	105 kDa	82.9439	111.932	96.7892	111.747	104.302	100.03	37.002	30.647	41.4288	35.7966	41.36	0.168938
Protein Gemin2 OS=Drosophila melanogaster OX=7227 GN=Gem2 PE=1 SV=1	FBgn0036850	Gem2	Q9VVX0	29 kDa	66.4969	44.74	26.4977	4.9266	24.3927	32.8135	6.45815	13.2959	8.87922	5.17604	0.7971	0
Survival motor neuron protein OS=Drosophila melanogaster OX=7227 GN=Smn PE=1 SV=1	FBgn0036641	Smn	Q9VV74	25 kDa	53.0776	76.5989	60.4728	53.131	61.6341	59.9228	11.9613	10.5718	15.3466	12.073	10.5826	0
FI05704p OS=Drosophila melanogaster OX=7227 GN=Lsm11 PE=2 SV=1	FBgn0033450	Lsm11	A1Z802	29 kDa	37.5362	10.5539	12.1605	2.9023	8.51427	14.3186	2.70368	7.41684	1.93945	2.26558	0.386167	0
Probable small nuclear ribonucleoprotein Sm D1 OS=Drosophila melanogaster OX=7227 GN=SmD1 PE=1 SV=1	FBgn0261933	SmD1	Q9VU02	14 kDa	29.1334	25.486	3.36108	1	8.10528	12.3109	2.29611	5.71108	4.97065	0.4793	0	0
Probable small nuclear ribonucleoprotein G OS=Drosophila melanogaster OX=7227 GN=SNRPG PE=1 SV=1	FBgn0261791	SNRPG	Q9VXE0	9 kDa	28.8963	15.6543	10.1649	2.44992	9.43361	13.3261	2.50221	5.66294	2.97483	1.86048	0.294333	0
Protein rigor mortis OS=Drosophila melanogaster OX=7227 GN=rig PE=1 SV=1	FBgn0250850	Gem5 / rig	Q86BY9	138 kDa	22.3153	43.8918	16.1968	28.1234	25.5089	24.8701	13.0651	11.7021	23.213	8.43788	14.8007	0.330494
Nuclear cap-binding protein subunit 1 OS=Drosophila melanogaster OX=7227 GN=Cbp80 PE=1 SV=1	FBgn0022942	Cbp80	Q7K4N3	93 kDa	21.1898	26.6974	11.2865	20.4911	17.3317	18.1033	6.53032	7.6783	9.72677	3.99488	7.41843	0.168938
Cullin homolog 1 OS=Drosophila melanogaster OX=7227 GN=Cul1 PE=1 SV=2	FBgn0015509	Cul1	Q24311	90 kDa	20.3542	17.1514	12.9169	27.1275	17.0624	17.7208	12.2447	14.0945	11.8448	8.87028	18.8523	0.499436
Small nuclear ribonucleoprotein Sm D3 OS=Drosophila melanogaster OX=7227 GN=SmD3 PE=1 SV=1	FBgn0023167	SmD3	O44437	16 kDa	18.9795	12.5947	6.54069	4.4133	7.3863	9.70493	1.7671	3.64983	2.35372	1.12476	0.6929	0
LD08669p OS=Drosophila melanogaster OX=7227 GN=slmb PE=1 SV=1	FBgn0283468	slmb	Q9VDE3	59 kDa	17.0488	13.6656	12.1627	21.348	14.7275	15.1918	37.085	41.643	33.339	29.6502	52.1953	2.25148
Probable U2 small nuclear ribonucleoprotein A' OS=Drosophila melanogaster OX=7227 GN=U2A PE=1 SV=1	FBgn0033210	U2A	Q9V4Q8	30 kDa	15.1477	14.7101	6.10118	2.9023	7.61743	9.12348	1.64907	2.87198	2.78315	1.03554	0.386167	0
LD21576p OS=Drosophila melanogaster OX=7227 GN=Nap1 PE=1 SV=1	FBgn0015268	Nap1	Q9W1G7	43 kDa	10.7581	10.0957	8.4875	13.2772	9.86966	10.0474	30.1322	32.2782	30.2782	25.4226	39.8837	2.81622
Trimethylguanosine synthase 1 OS=Drosophila melanogaster OX=7227 GN=Tgs1 PE=4 SV=3	FBgn0266195	Tgs1	Q9VEA4	54 kDa	10.0833	4.06601	1	3.89984	2.49146	4.00982	0.610993	1.8439	0.6224	0	0.588667	0
Vacuolar protein sorting 13B, isoform A OS=Drosophila melanogaster OX=7227 GN=Vps13B PE=4 SV=3	FBgn0039727	Vps13B	Q9VAD3	425 kDa	10.0711	13.2414	2.60279	1	4.72817	5.79675	0.973741	1.84143	2.485	0.325366	0	0
DNA topoisomerase 2 OS=Drosophila melanogaster OX=7227 GN=Top2 PE=1 SV=1	FBgn0284220	Top2	P15348	164 kDa	9.71103	18.7511	13.8219	16.6676	16.2733	14.9608	5.36151	3.4089	6.77125	4.93788	5.9963	0.168938
Nuclear cap-binding protein subunit 2 OS=Drosophila melanogaster OX=7227 GN=Cbp20 PE=1 SV=1	FBgn0022943	Cbp20	Q9V3L6	18 kDa	9.25103	18.1124	9.55333	18.8489	14.2188	13.2252	2.48172	1.67496	3.47382	1.73633	3.62333	0
Probable small nuclear ribonucleoprotein Sm D2 OS=Drosophila melanogaster OX=7227 GN=SmD2 PE=1 SV=1	FBgn0261789	SmD2	Q9VI10	14 kDa	8.88317	7.49296	4.6751	0.798974	4.44102	5.32945	5.07771	8.59892	7.22142	4.42934	0.588667	0.787854
FI09619p OS=Drosophila melanogaster OX=7227 GN=Mad1 PE=1 SV=1	FBgn0026326	Mad1	Q7KND8	85 kDa	8.5465	1	2.56325	2.9023	2.45261	3.67139	0.542291	1.53194	0	0.31734	0.386167	0
Small nuclear ribonucleoprotein-associated protein B OS=Drosophila melanogaster OX=7227 GN=SmB PE=1 SV=1	FBgn0262601	SmB	Q05856	21 kDa	7.82712	6.1024	3.37871	6.80178	4.84842	5.44416	3.58101	5.2373	4.03852	2.1454	4.52463	0.492058
Small nuclear ribonucleoprotein F OS=Drosophila melanogaster OX=7227 GN=SmF PE=1 SV=2	FBgn0000426	SmF	Q24297	10 kDa	7.03138	5.08153	1.75826	1	2.33632	3.27533	0.461893	1.22437	0.82855	0.153926	0	0
Vig2, isoform B OS=Drosophila melanogaster OX=7227 GN=vig2 PE=1 SV=2	FBgn0046214	vig2	Q9VBX3	49 kDa	6.86783	6.47241	1.75826	4.35222	3.5221	4.19124	0.647823	1.19117	1.1109	0.153926	0.6805	0
Dynein light chain Tctex-type OS=Drosophila melanogaster OX=7227 GN=Dlc90F PE=1 SV=1	FBgn0024432	Dlc90F	Q94524	12 kDa	6.77248	4.05946	1	1	1.76486	2.76639	0.358577	1.17181	0.62107	0	0	0
Metastasis associated 1-like, isoform C OS=Drosophila melanogaster OX=7227 GN=MTA1-like PE=1 SV=1	FBgn0027951	MTA1-like	B7Z0T5	94 kDa	5.15966	2.02202	1	1	1.2555	2.03633	0.210376	0.84441	0.20747	0	0	0
RE74312p OS=Drosophila melanogaster OX=7227 GN=Sar1 PE=1 SV=1	FBgn0038947	Sar1	Q9VD29	22 kDa	5.15034	6.10037	1	2.9023	2.75067	3.2306	0.452812	0.84252	1.03537	0	0.386167	0
Glutamine:fructose-6-phosphate aminotransferase 1, isoform H OS=Drosophila melanogaster OX=7227 GN=Gfat1 PE=1 SV=1	FBgn0287209	Gfat1	A8Y596	77 kDa	5.12728	2.02202	2.60279	11.0567	4.4375	4.57545	0.725817	0.837838	0.20747	0.325366	2.0415	0
GEO01111p1 OS=Drosophila melanogaster OX=7227 GN=SkpA PE=1 SV=1	FBgn0025637	SkpA	O77430	19 kDa	4.86416	3.95148	2.75123	4.26034	3.3647	3.6646	6.93321	9.26918	7.49188	5.15458	8.09333	1.74434
Transferrin OS=Drosophila melanogaster OX=7227 GN=Tsf1 PE=1 SV=1	FBgn0022355	Tsf1	Q9VWV6	72 kDa	4.69655	6.18721	8.4842	2.00533	6.18461	5.887	2.42708	1.89523	2.5612	3.5874	0.6929	0.24376
Heat shock protein 23, isoform B OS=Drosophila melanogaster OX=7227 GN=Hsp23 PE=3 SV=1	FBgn0001224	Hsp23	M9NE68	21 kDa	4.69485	4.95719	3.58515	1.97757	3.53292	3.76531	1.47919	1.89447	2.01167	1.3987	0.6805	0.24376
Probable small nuclear ribonucleoprotein E OS=Drosophila melanogaster OX=7227 GN=SmE PE=1 SV=1	FBgn0261790	SmE	Q9VLV5	11 kDa	4.38519	3.92675	3.84846	0.715597	3.12181	3.37449	3.96326	5.2111	4.6451	4.54844	0.6805	1.03163
AP-2 complex subunit alpha OS=Drosophila melanogaster OX=7227 GN=AP-2alpha PE=1 SV=1	FBgn0264855	AP-2alpha	P91926	106 kDa	4.36015	2.39089	1.75826	2.96338	2.15451	2.59564	0.323914	0.68211	0.28235	0.153926	0.398567	0
Ensconsin, isoform G OS=Drosophila melanogaster OX=7227 GN=ens PE=1 SV=1	FBgn0264693	ens	M9PHB1	121 kDa	4.31442	1	1	2.9023	1.47557	2.04334	0.211799	0.672828	0	0	0.386167	0
Laminin subunit alpha OS=Drosophila melanogaster OX=7227 GN=LanA PE=1 SV=2	FBgn0002526	LanA	Q00174	411 kDa	4.30473	1	2.51655	2.96338	2.24128	2.55914	0.316505	0.67086	0	0.30786	0.398567	0
Uncharacterized protein, isoform D OS=Drosophila melanogaster OX=7227 GN=Dmel\CG3744 PE=3 SV=3	FBgn0039240	CG3744	Q9VC19	123 kDa	4.30473	4.06283	1	2.9023	2.12274	2.65397	0.335756	0.67086	0.621755	0	0.386167	0
Synapsin, isoform D OS=Drosophila melanogaster OX=7227 GN=Syn PE=1 SV=1	FBgn0004575	Syn	E2QCY9	109 kDa	4.30107	3.39655	2.70266	2.9023	2.78415	3.08754	0.42377	0.670118	0.4865	0.34564	0.386167	0
1,4-Alpha-Glucan branching enzyme OS=Drosophila melanogaster OX=7227 GN=AGBE PE=1 SV=1	FBgn0053138	AGBE	A1Z992	79 kDa	4.27452	1	1	1	1	1.6549	0.132946	0.664728	0	0	0	0
Chromator, isoform A OS=Drosophila melanogaster OX=7227 GN=Chro PE=1 SV=1	FBgn0044324	Chro	Q86BS3	101 kDa	3.58943	1	1.75826	7.70443	2.99205	3.11152	0.428639	0.525654	0	0.153926	1.361	0
BcDNA.GH04962 OS=Drosophila melanogaster OX=7227 GN=GCS2alpha PE=1 SV=1	FBgn0027588	GCS2alpha	Q7KMM4	58 kDa	3.57875	2.71281	1.34532	0.891655	1.47874	1.89874	1.67838	3.34302	2.485	1.13002	0.6805	0.787854
DNA-directed RNA polymerase I subunit RPA1 OS=Drosophila melanogaster OX=7227 GN=RpI1 PE=1 SV=2	FBgn0019938	Rpa1	P91875	185 kDa	3.5437	2.39089	1.75826	3.89984	2.38862	2.61964	0.328786	0.516372	0.28235	0.153926	0.588667	0
Uncharacterized protein, isoform C OS=Drosophila melanogaster OX=7227 GN=Dmel\CG4538 PE=1 SV=1	FBgn0038745	CG4538	A0A0B4LID7	72 kDa	3.53394	3.04076	2.51655	1	2.67278	2.42046	0.288353	0.51439	0.414275	0.30786	0	0
Ubiquitin-conjugating enzyme E2 N OS=Drosophila melanogaster OX=7227 GN=ben PE=1 SV=1	FBgn0000173	ben	P35128	17 kDa	3.53394	1	2.70266	2.9023	2.18502	2.4548	0.295325	0.51439	0	0.34564	0.386167	0
LD07162p OS=Drosophila melanogaster OX=7227 GN=vig PE=1 SV=1	FBgn0024183	vig	Q9V426	53 kDa	3.53394	1	3.27478	3.89984	2.14209	2.84501	0.374538	0.51439	0	0.46178	0.588667	0
Uncharacterized protein, isoform C OS=Drosophila melanogaster OX=7227 GN=BEST:GM10035 PE=1 SV=1	FBgn0039955	CG41099	Q7PLP5	125 kDa	3.52066	4.78744	1.75826	5.34975	3.35024	3.38432	0.484017	0.511694	0.76885	0.153926	0.883	0
Vacuolar protein sorting-associated protein 13 OS=Drosophila melanogaster OX=7227 GN=Vps13 PE=1 SV=2	FBgn0033194	Vps13	A1Z713	375 kDa	3.51955	3.74827	2.19047	2.37118	2.55699	2.74951	15.7839	20.2614	21.5912	12.5334	13.5842	5.61148
Host cell factor OS=Drosophila melanogaster OX=7227 GN=Hcf PE=1 SV=2	FBgn0039904	Hcf	Q9V4C8	160 kDa	3.498	1	1	1	1	1.4996	0.101419	0.507094	0	0	0	0
Eukaryotic translation initiation factor 2 subunit 2 OS=Drosophila melanogaster OX=7227 GN=eIF2beta PE=1 SV=1	FBgn0004926	eIF2beta	P41375	35 kDa	3.47852	3.04076	1	2.44992	1.87267	2.19384	0.24235	0.50314	0.414275	0	0.294333	0
LD03592p OS=Drosophila melanogaster OX=7227 GN=Snap29 PE=1 SV=1	FBgn0034913	Snap29	Q9W1I8	32 kDa	3.47852	3.04076	1	1	1.51019	1.90386	0.183483	0.50314	0.414275	0	0	0
Nuclear pore complex protein Nup214 OS=Drosophila melanogaster OX=7227 GN=Nup214 PE=1 SV=2	FBgn0010660	Nup214	Q9W1X4	175 kDa	3.47852	1	1	2.9023	1.47557	1.87616	0.177861	0.50314	0	0	0.386167	0
Ubiquitin-like modifier-activating enzyme 5 OS=Drosophila melanogaster OX=7227 GN=Uba5 PE=2 SV=1	FBgn0030305	Uba5	Q9VYY3	44 kDa	3.46517	8.49692	1	1	2.87423	2.99242	0.404461	0.50043	1.52187	0	0	0
205 kDa microtubule-associated protein OS=Drosophila melanogaster OX=7227 GN=Map205 PE=1 SV=2	FBgn0002645	Map205	P23226	127 kDa	3.45189	3.04076	1	2.9023	1.98577	2.27899	0.259635	0.497734	0.414275	0	0.386167	0
Uncharacterized protein, isoform O OS=Drosophila melanogaster OX=7227 GN=CG5174 PE=1 SV=1	FBgn0034345	CG5174	A0A0B4K897	41 kDa	3.31854	3.96599	0.556842	0.556842	1.40913	1.79101	0.449924	1.00679	1.24282	0	0	0.161556
L.2.35Df OS=Drosophila melanogaster OX=7227 GN=Mtr4 PE=1 SV=1	FBgn0001986	Mtr4	Q9Y134	119 kDa	3.27431	2.06399	1.83445	3.6939	2.24931	2.45431	0.70985	1.01484	0.564675	0.4793	1.1709	0.168938
Probable methylcrotonoyl-CoA carboxylase beta chain, mitochondrial OS=Drosophila melanogaster OX=7227 GN=l(2)04524 PE=2 SV=1	FBgn0042083	CG3267	Q9V9A7	63 kDa	3.26315	4.3242	1.75093	0.385844	2.04076	2.28524	0.999309	1.51381	2.07205	0.7182	0	0.32312
Second mitotic wave missing, isoform C OS=Drosophila melanogaster OX=7227 GN=swm PE=1 SV=1	FBgn0002044	swm	M9PDF2	116 kDa	2.9792	1.69322	2.84571	2.70941	2.51413	2.60714	0.747448	0.883084	0.414275	0.83442	0.784733	0.161556
E3 ubiquitin-protein ligase UBR1 OS=Drosophila melanogaster OX=7227 GN=Ubr1 PE=2 SV=2	FBgn0030809	Ubr1	Q9VX91	208 kDa	2.91049	0.320861	0.519653	1.22257	0.615603	1.07458	1.17168	3.52032	0.20747	0.46178	1.361	1.07628
Relative of woc, isoform C OS=Drosophila melanogaster OX=7227 GN=row PE=1 SV=1	FBgn0033998	row	A0A0B4KER0	146 kDa	2.86549	4.78744	2.60279	7.76552	4.30607	4.01795	0.612644	0.378694	0.76885	0.325366	1.3734	0
Elongin B OS=Drosophila melanogaster OX=7227 GN=EloB PE=1 SV=1	FBgn0023212	EloB	O44226	13 kDa	2.84028	1.69322	0.556842	0.556842	0.840937	1.24081	0.249343	0.832442	0.414275	0	0	0.161556
Ajuba LIM protein, isoform D OS=Drosophila melanogaster OX=7227 GN=jub PE=4 SV=1	FBgn0030530	jub	M9MSA2	77 kDa	2.82929	1.21258	1.8078	0.274428	1.32663	1.62716	1.00064	1.88988	0.69397	1.13427	0	0.53672
ATP synthase subunit O, mitochondrial OS=Drosophila melanogaster OX=7227 GN=ATPsynO PE=2 SV=2	FBgn0016691	ATPsynO	Q24439	22 kDa	2.80041	1.1036	0.54579	2.6223	1.20437	1.52358	0.363677	0.83858	0.20747	0	0.772333	0.168938
BcDNA.GH08860 OS=Drosophila melanogaster OX=7227 GN=Tps1 PE=1 SV=1	FBgn0027560	Tps1	Q9Y119	91 kDa	2.71955	0.593456	1.24033	3.25035	1.50226	1.74572	1.00249	1.67496	0.206805	0.6535	2.0415	0.48754
Signal recognition particle 54 kDa protein OS=Drosophila melanogaster OX=7227 GN=Srp54k PE=1 SV=1	FBgn0010747	Srp54k	Q9V3D9	56 kDa	2.7078	6.81525	2.60279	4.8046	4.07279	3.79979	0.568358	0.346684	1.1805	0.325366	0.772333	0
Grip71 OS=Drosophila melanogaster OX=7227 GN=Grip71 PE=1 SV=2	FBgn0032705	Grip71	Q9VJ57	72 kDa	2.7078	1	2.51655	1	1.6319	1.84708	0.171957	0.346684	0	0.30786	0	0
Pasilla, isoform L OS=Drosophila melanogaster OX=7227 GN=ps PE=1 SV=1	FBgn0261552	ps	A0A0B4JCX5	79 kDa	2.70678	0.917282	0.454383	2.18313	1.00229	1.34319	0.397084	1.00628	0.206805	0	0.772333	0.24376
FI06027p OS=Drosophila melanogaster OX=7227 GN=TrpRS PE=1 SV=1	FBgn0010803	TrpRS	Q0KI98	48 kDa	2.69448	5.08153	1	1	2.02038	2.1552	0.234506	0.34398	0.82855	0	0	0
Uncharacterized protein, isoform G OS=Drosophila melanogaster OX=7227 GN=Dmel\CG33978 PE=4 SV=1	FBgn0053978	CG33978	L0MPW2	221 kDa	2.67182	1	1	1	2.89888	1.33436	0.067876	0.33938	0	0	0	0
Papilin OS=Drosophila melanogaster OX=7227 GN=Ppn PE=1 SV=2	FBgn0003137	Ppn	Q868Z9	313 kDa	2.67182	3.04409	3.46092	2.44992	1	2.85347	0.376255	0.33938	0.41495	0.499566	0.294333	0
Uncharacterized protein, isoform C OS=Drosophila melanogaster OX=7227 GN=Dmel\CG11857 PE=1 SV=1	FBgn0039303	CG11857	A0A140SRF8	30 kDa	2.65232	4.05946	3.54719	2.9023	5.02166	3.17188	0.440891	0.33542	0.62107	0.51708	0.386167	0
Bicaudal D, isoform D OS=Drosophila melanogaster OX=7227 GN=BicD PE=1 SV=1	FBgn0000183	BicD	M9PDB8	91 kDa	2.65232	1	1.75826	1	3.30177	1.58322	0.118393	0.33542	0	0.153926	0	0
Laminin subunit beta-1 OS=Drosophila melanogaster OX=7227 GN=LanB1 PE=1 SV=4	FBgn0261800	LanB1	P11046	198 kDa	2.65232	1	1	1	2.23254	1.33046	0.067084	0.33542	0	0	0	0
Signal recognition particle 19 kDa protein OS=Drosophila melanogaster OX=7227 GN=Srp19 PE=2 SV=2	FBgn0015298	Srp19	P49963	18 kDa	2.65232	4.4153	1	1	2.16976	2.01352	0.205745	0.33542	0.693305	0	0	0
Uncharacterized protein OS=Drosophila melanogaster OX=7227 GN=Dmel\CG31800 PE=1 SV=1	FBgn0051800	CG31800	Q8INX1	21 kDa	2.65232	2.02202	1	1	2.01958	1.53487	0.108578	0.33542	0.20747	0	0	0
Protein nemuri OS=Drosophila melanogaster OX=7227 GN=nur PE=1 SV=1	FBgn0051813	CG31813	Q8IP68	19 kDa	2.65232	1	1	2.9023	1.85382	1.71092	0.144317	0.33542	0	0	0.386167	0
PAPS synthetase, isoform D OS=Drosophila melanogaster OX=7227 GN=Papss PE=1 SV=1	FBgn0020389	Papss	Q8IQV1	74 kDa	2.65232	1	1	1	1.72496	1.33046	0.067084	0.33542	0	0	0	0
Rhythmically expressed gene 2 protein OS=Drosophila melanogaster OX=7227 GN=Reg-2 PE=2 SV=1	FBgn0016715	Reg-2	Q94915	30 kDa	2.65232	1	1	1	1.59914	1.33046	0.067084	0.33542	0	0	0	0
Nuclear pore complex protein Nup88 OS=Drosophila melanogaster OX=7227 GN=mbo PE=1 SV=2	FBgn0026207	mbo	Q9GYU8	79 kDa	2.65232	1	1	1	1.57144	1.33046	0.067084	0.33542	0	0	0	0
FI17138p1 OS=Drosophila melanogaster OX=7227 GN=spag PE=1 SV=1	FBgn0015544	spag	Q9V3E9	60 kDa	2.65232	3.39655	1	1	1.47557	1.80977	0.164384	0.33542	0.4865	0	0	0
Phenoloxidase 2 OS=Drosophila melanogaster OX=7227 GN=PPO2 PE=1 SV=1	FBgn0033367	PPO2	Q9V521	79 kDa	2.65232	1	1	3.89984	1.31594	1.91043	0.184817	0.33542	0	0	0.588667	0
GH03980p CG10658 OS=Drosophila melanogaster OX=7227 GN=Hf PE=2 SV=1	FBgn0014000	Hf	Q9VIQ4	24 kDa	2.65232	2.02202	2.56325	1	1.2555	2.31649	0.267248	0.33542	0.20747	0.31734	0	0
Rab GDP dissociation inhibitor OS=Drosophila melanogaster OX=7227 GN=Gdi PE=1 SV=1	FBgn0004868	Gdi	Q9VLB7	50 kDa	2.65232	10.8967	2.70266	4.35222	1	4.54779	0.720202	0.33542	2.00902	0.34564	0.6805	0
TA01441p OS=Drosophila melanogaster OX=7227 GN=145934_at PE=1 SV=2	FBgn0031877	CG10399	Q9VM58	34 kDa	2.65232	1	1	1	1	1.33046	0.067084	0.33542	0	0	0	0
LD03220p OS=Drosophila melanogaster OX=7227 GN=Stip1 PE=1 SV=1	FBgn0024352	Hop	Q9VPN5	56 kDa	2.65232	5.0783	1	1	1	2.14612	0.232663	0.33542	0.827895	0	0	0
Brahma-associated protein of 60 kDa OS=Drosophila melanogaster OX=7227 GN=Bap60 PE=1 SV=1	FBgn0025463	Bap60	Q9VYG2	58 kDa	2.65232	2.02202	1.75826	1	1	1.78762	0.159887	0.33542	0.20747	0.153926	0	0
DENN domain-containing protein Crag OS=Drosophila melanogaster OX=7227 GN=Crag PE=1 SV=3	FBgn0025864	Crag	Q9W3D3	187 kDa	2.65232	4.4153	1.75826	1	1	2.26627	0.257054	0.33542	0.693305	0.153926	0	0
Phospholipase A2 activator protein, isoform A OS=Drosophila melanogaster OX=7227 GN=Plap PE=1 SV=1	FBgn0024314	Plap	Q9VPY2	86 kDa	2.64876	4.06283	1.84453	1	2.1176	2.22383	0.248437	0.334698	0.621755	0.17144	0	0
LD15904p OS=Drosophila melanogaster OX=7227 GN=pzg PE=1 SV=1	FBgn0259785	pzg	Q9VP57	105 kDa	2.57191	3.62202	1.58522	3.31119	2.54944	2.55394	1.15951	1.1691	1.72932	0.642706	1.5635	0.330494
Golgi matrix protein 130 kD OS=Drosophila melanogaster OX=7227 GN=GM130 PE=1 SV=2	FBgn0034697	GM130	Q9W289	91 kDa	2.55135	1.8326	2.09822	0.690364	1.64702	1.82789	1.38978	2.02018	1.39388	1.62534	0.398567	0.668376
Uncharacterized protein, isoform A OS=Drosophila melanogaster OX=7227 GN=Dmel\CG9018 PE=1 SV=1	FBgn0035318	CG9018	Q9W039	42 kDa	2.52877	0.274428	0.690613	0.274428	0.447838	0.864024	0.436136	1.66758	0	0.30786	0	0.53672
Probable glutamine-dependent NAD(+) synthetase OS=Drosophila melanogaster OX=7227 GN=CG9940 PE=1 SV=1	FBgn0030512	CG9940	Q9VYA0	88 kDa	2.46421	1.89862	2.62299	2.17159	2.30341	2.33557	0.648445	0.695342	0.489155	0.753226	0.588667	0.161556
Brahma associated protein 155 kDa OS=Drosophila melanogaster OX=7227 GN=mor PE=1 SV=3	FBgn0002783	mor	Q9VF03	131 kDa	2.45924	2.20074	2.13187	1.85003	2.07601	2.15265	1.63127	1.89251	1.67224	1.61356	1.3734	0.649096
U1 small nuclear ribonucleoprotein A OS=Drosophila melanogaster OX=7227 GN=snf PE=1 SV=1	FBgn0003449	snf	P43332	25 kDa	2.42925	2.15296	1.73481	0.682591	1.59543	1.7622	1.84079	2.61444	2.294	1.80902	0.588667	0.956796
Tubulin gamma-2 chain OS=Drosophila melanogaster OX=7227 GN=gammaTub37C PE=1 SV=3	FBgn0010097	gammaTub37C	P42271	51 kDa	2.39688	2.18139	1.94375	1.18248	1.77292	1.89771	2.94662	3.7751	3.41745	3.02304	1.75957	1.4567
GEO10172p1 OS=Drosophila melanogaster OX=7227 GN=mRpS18C PE=2 SV=2	FBgn0039765	mRpS18C	Q9VA81	16 kDa	2.39502	1.69322	0.556842	1.61612	1.4191	1.36361	0.294112	0.670118	0.414275	0	0.386167	0.161556
LD12305p OS=Drosophila melanogaster OX=7227 GN=Dmel\CG4115 PE=1 SV=2	FBgn0038017	CG4115	Q9VGA3	25 kDa	2.39502	1.12594	1.84955	0.556842	1.10576	1.61428	0.385496	0.670118	0.20747	0.471266	0	0.161556
SD17974p OS=Drosophila melanogaster OX=7227 GN=Dmel\CG3777 PE=1 SV=2	FBgn0024989	CG3777	O76874	94 kDa	2.32534	1.54333	2.77536	2.8697	2.29752	2.30309	0.825927	0.83587	0.4865	1.03692	1.07907	0.24376
26S proteasome non-ATPase regulatory subunit 14 OS=Drosophila melanogaster OX=7227 GN=Rpn11 PE=1 SV=1	FBgn0028694	Rpn11	Q9V3H2	34 kDa	2.26669	1.58505	1.54458	1.26961	1.50174	1.65473	1.97127	2.77538	1.87973	1.82654	1.46523	1.11098
FI21236p1 OS=Drosophila melanogaster OX=7227 GN=rump PE=1 SV=1	FBgn0267790	rump	Q9VHC7	67 kDa	2.26568	1.13346	0.839794	0.817558	0.865477	1.14552	0.493837	1.17525	0.4865	0.30786	0.294333	0.405316
Signal recognition particle subunit SRP68 OS=Drosophila melanogaster OX=7227 GN=Srp68 PE=2 SV=1	FBgn0035947	Srp68	Q9VSS2	69 kDa	2.24846	3.27509	2.919	2.50385	2.90965	2.77742	1.32101	1.03077	1.5941	1.3987	1.1709	0.345716
Tubulin gamma-1 chain OS=Drosophila melanogaster OX=7227 GN=gammaTub23C PE=1 SV=2	FBgn0260639	gammaTub23C	P23257	53 kDa	2.24387	2.79032	2.81174	1.66523	2.443	2.40317	2.07198	1.92118	2.43847	2.45876	1.3734	0.743658
CIN85 and CD2AP related, isoform E OS=Drosophila melanogaster OX=7227 GN=cindr PE=1 SV=1	FBgn0027598	cindr-PE	A0A0B4KI32	88 kDa	2.23878	0.702856	4.05216	4.79504	3.27886	3.07084	1.91754	1.34297	0.28235	2.59518	3.10817	0.48754
D4, isoform D OS=Drosophila melanogaster OX=7227 GN=d4 PE=1 SV=1	FBgn0033015	d4	A0A0B4KEC3	55 kDa	2.232	0.293973	0.293973	0.293973	0.293973	0.681579	0.267658	1.33829	0	0	0	0.48754
LD34147p OS=Drosophila melanogaster OX=7227 GN=Dmel\CG5080 PE=1 SV=1	FBgn0031313	CG5080	Q7K3E2	61 kDa	2.23079	1.27477	0.375314	1.63345	0.914713	1.17793	0.434118	1.00359	0.4865	0	0.6805	0.33788
Glucosidase 2 beta subunit, isoform A OS=Drosophila melanogaster OX=7227 GN=GCS2beta PE=1 SV=1	FBgn0032643	GCS2beta	Q9VJD1	62 kDa	2.22533	2.01345	2.25245	0.329707	1.72531	1.82531	0.920841	1.16713	1.03668	1.18383	0	0.412698
E3 SUMO-protein ligase RanBP2 OS=Drosophila melanogaster OX=7227 GN=Nup358 PE=1 SV=1	FBgn0039302	Nup358	A0A0B4K7J2	299 kDa	2.19973	2.14459	0.806337	1.03709	1.17674	1.38133	3.95404	6.41694	6.25103	2.22362	2.91807	2.80644
FI24106p1 OS=Drosophila melanogaster OX=7227 GN=Dmel\CG15160 PE=2 SV=2	FBgn0032688	CG15160	Q9VJ77	91 kDa	2.19816	0.42988	0.374411	0.618029	0.435727	0.788215	0.548405	1.89251	0.206805	0.153926	0.386167	0.7503
GH04973p OS=Drosophila melanogaster OX=7227 GN=Dmel\CG10194 PE=2 SV=1	FBgn0032790	CG10194	Q9VIV6	40 kDa	2.18201	1.81314	1.09202	1.23714	1.34291	1.51073	1.59474	2.39354	1.95459	1.09648	1.26917	0.986976
UDP-glucose:glycoprotein glucosyltransferase OS=Drosophila melanogaster OX=7227 GN=Ugt PE=1 SV=2	FBgn0014075	Ugt	Q09332	174 kDa	2.17035	1.59452	1.23382	1.47131	1.36127	1.52309	1.12418	1.68819	1.18643	0.87212	1.07907	0.668376
Gamma-tubulin complex component 4 homolog OS=Drosophila melanogaster OX=7227 GN=Grip75 PE=1 SV=2	FBgn0026431	Grip75	Q9VKU7	75 kDa	2.11162	1.68799	1.12109	0.980273	1.15296	1.34469	1.00894	1.70016	1.31835	0.80742	0.6805	0.69828
Replication factor C subunit 2 OS=Drosophila melanogaster OX=7227 GN=RfC4 PE=1 SV=1	FBgn0260985	RfC4	P53034	37 kDa	2.08444	4.18373	0.617352	1.04049	1.59255	1.69093	0.774619	1.00213	2.21585	0.153926	0.398567	0.375156
Replication factor C subunit 3 OS=Drosophila melanogaster OX=7227 GN=RfC3 PE=1 SV=2	FBgn0032244	RfC3	Q9VKW3	37 kDa	2.08263	2.51551	0.274428	0.796473	0.96521	1.18869	0.6763	1.33756	1.65777	0	0.386167	0.53672
Uncharacterized protein, isoform D OS=Drosophila melanogaster OX=7227 GN=CG17002 PE=1 SV=1	FBgn0033122	CG17002	A0A0B4JCR9	46 kDa	2.06373	1.21583	1.74532	0.94462	1.39162	1.52604	3.09586	4.2582	2.42528	3.56988	1.839	1.95872
Succinate--CoA ligase [GDP-forming] subunit beta, mitochondrial OS=Drosophila melanogaster OX=7227 GN=ScsbetaG PE=1 SV=1	FBgn0029118	Sucb	Q9V470	45 kDa	2.05201	1.51241	0.763565	2.22805	1.27173	1.42778	1.10556	1.67766	1.18312	0.496806	1.839	0.713498
ZAP3, isoform C OS=Drosophila melanogaster OX=7227 GN=ZAP3 PE=1 SV=2	FBgn0052685	ZAP3	Q9W2Y5	205 kDa	2.01118	0.93987	0.468918	0.0573035	0.449451	0.761797	2.49569	6.92168	3.12652	1.45816	0	3.33954
U2 snRNP auxiliary factor large subunit OS=Drosophila melanogaster OX=7227 GN=U2af50 PE=3 SV=1	FBgn0005411	U2af50	M9NF89	48 kDa	2.00601	0.595924	0.295195	0.723205	0.47738	0.783106	0.335526	1.17649	0.206805	0	0.294333	0.48468
Hsc70Cb, isoform G OS=Drosophila melanogaster OX=7227 GN=Hsc70Cb PE=1 SV=1	FBgn0026418	Hsp110	M9MSL3	92 kDa	2.00541	3.89355	0.739798	2.82412	2.01216	2.01081	1.18555	1.18182	2.48565	0.30786	1.74717	0.48754
CIN85 and CD2AP related, isoform J OS=Drosophila melanogaster OX=7227 GN=cindr PE=1 SV=1	FBgn0027598	cindr-PJ	A0A0B4KI34	99 kDa	1.9959	0.702856	3.82926	4.3688	3.07943	2.86272	1.77382	1.17525	0.28235	2.44126	2.81383	0.48754
Proteasomal ubiquitin receptor ADRM1 homolog OS=Drosophila melanogaster OX=7227 GN=Rpn13 PE=1 SV=1	FBgn0033886	Rpn13	Q7K2G1	42 kDa	1.9907	2.03128	0.600369	0.867062	0.984621	1.18584	1.82737	3.20544	3.27492	0.82494	1.28157	1.50918
LD45860p OS=Drosophila melanogaster OX=7227 GN=REG PE=1 SV=1	FBgn0029133	REG	Q9V3P3	28 kDa	1.98876	2.03677	0.333708	0.333708	0.759474	1.00533	0.408559	1.00679	1.036	0	0	0.405316
Ran GTPase activating protein, isoform C OS=Drosophila melanogaster OX=7227 GN=RanGAP PE=1 SV=1	FBgn0003346	RanGAP	M9PD65	65 kDa	1.98587	1.09037	0.576639	0.622365	0.686319	0.946229	0.692756	1.67694	0.829205	0.34288	0.386167	0.743658
Histone deacetylase Rpd3 OS=Drosophila melanogaster OX=7227 GN=Rpd3 PE=1 SV=2	FBgn0015805	HDAC1	Q94517	58 kDa	1.98345	1.60434	0.838917	1.22229	1.07025	1.25289	1.30602	2.18593	1.72932	0.80742	1.26917	1.00143
Adenylyl cyclase-associated protein OS=Drosophila melanogaster OX=7227 GN=capt PE=1 SV=2	FBgn0261458	capt	Q9VPX6	84 kDa	1.96785	5.10052	1.8976	1.61612	2.69758	2.55163	0.727213	0.51439	1.65643	0.48878	0.386167	0.161556
Lachesin OS=Drosophila melanogaster OX=7227 GN=Lac PE=1 SV=2	FBgn0010238	Lac	Q24372	40 kDa	1.96481	0.454383	0.798921	0.454383	0.59794	0.871315	0.186269	0.6748	0	0.153926	0	0.24376
MIP15217p OS=Drosophila melanogaster OX=7227 GN=mfas PE=1 SV=1	FBgn0260745	mfas	D3DMM4	88 kDa	1.9604	2.01367	0.454383	3.70632	1.65719	1.71783	0.564457	0.672828	0.696625	0	1.45283	0.24376
BIR repeat containing ubiquitin-conjugating enzyme, isoform D OS=Drosophila melanogaster OX=7227 GN=Bruce PE=1 SV=1	FBgn0266717	Bruce	A0A0B4KGR9	539 kDa	1.94993	1.8431	1.91096	1.31875	2.12652	1.68964	0.551862	0.66815	0.620425	0.65074	0.386167	0.24376
Eb1, isoform A OS=Drosophila melanogaster OX=7227 GN=Eb1 PE=1 SV=1	FBgn0027066	Eb1	Q7JZD3	33 kDa	1.94993	5.4142	0.454383	2.18313	1.62456	2.0912	0.731267	0.66815	2.21585	0	0.772333	0.24376
Pebble, isoform B OS=Drosophila melanogaster OX=7227 GN=pbl PE=4 SV=1	FBgn0003041	pbl	Q8IQ97	146 kDa	1.93699	1.69322	1.40132	1.61612	1.45762	1.5535	0.363336	0.50314	0.414275	0.30786	0.386167	0.161556
Protoporphyrinogen oxidase OS=Drosophila melanogaster OX=7227 GN=Ppox PE=1 SV=1	FBgn0020018	Ppox	Q9VC52	53 kDa	1.93699	0.556842	0.556842	0.556842	0.556842	0.832871	0.100628	0.50314	0	0	0	0.161556
Pre-mRNA processing factor 8 OS=Drosophila melanogaster OX=7227 GN=Prp8 PE=1 SV=1	FBgn0033688	Prp8	A1Z8U0	280 kDa	1.93412	0.54579	2.20117	2.91984	2.88091	1.85006	0.485108	0.516372	0	0.6157	0.883	0.168938
Burgundy, isoform B OS=Drosophila melanogaster OX=7227 GN=bur PE=1 SV=3	FBgn0000239	bur	Q9VIE7	77 kDa	1.93412	2.61294	1.81285	4.99635	1.82905	2.69155	0.79809	0.516372	0.76885	0.471266	1.65533	0.168938
WD repeat-containing protein 26 homolog OS=Drosophila melanogaster OX=7227 GN=CG7611 PE=1 SV=1	FBgn0037094	CG7611	Q7K0L4	70 kDa	1.92799	1.27477	2.02012	2.7218	1.9709	1.96232	0.858379	0.83981	0.4865	0.88964	1.26917	0.33788
DNA damage-binding protein 1 OS=Drosophila melanogaster OX=7227 GN=pic PE=1 SV=1	FBgn0260962	pic	Q9XYZ5	126 kDa	1.90905	3.196	1.38141	2.4002	1.98725	1.97161	2.44148	2.35757	4.08373	1.64986	3.01633	1.13828
Staphylococcal nuclease domain-containing protein 1 OS=Drosophila melanogaster OX=7227 GN=Tudor-SN PE=1 SV=1	FBgn0035121	Tudor-SN	Q9W0S7	103 kDa	1.89854	2.21745	0.54579	3.41365	1.68067	1.72425	0.438312	0.50314	0.621755	0	1.06667	0.168938
Midasin OS=Drosophila melanogaster OX=7227 GN=CG13185 PE=1 SV=2	FBgn0033661	CG13185	A8DYB0	631 kDa	1.88163	2.39089	4.0798	7.25205	4.51966	3.99206	0.607387	0.17897	0.28235	0.6252	1.26917	0
Protein slender lobes OS=Drosophila melanogaster OX=7227 GN=sle PE=1 SV=1	FBgn0037810	sle	Q8INM3	159 kDa	1.88163	1	2.51655	1	2.96415	1.68184	0.138414	0.17897	0	0.30786	0	0
SD26038p OS=Drosophila melanogaster OX=7227 GN=BcDNA:SD26038 PE=1 SV=1	FBgn0038302	CG4210	Q8MRT7	20 kDa	1.88163	4.43498	3.02141	1	2.02038	2.74765	0.354773	0.17897	0.6973	0.410346	0	0
ADP-ribosylation factor-like protein 8 OS=Drosophila melanogaster OX=7227 GN=Gie PE=1 SV=1	FBgn0037551	Gie	Q9VHV5	21 kDa	1.88163	5.08153	1	1	1.6319	1.99263	0.201504	0.17897	0.82855	0	0	0
Septin-1 OS=Drosophila melanogaster OX=7227 GN=Sep1 PE=1 SV=1	FBgn0011710	Septin1	P42207	41 kDa	1.86219	1.39451	0.690613	0.796473	0.858371	1.05913	0.580463	1.1745	0.82855	0.30786	0.386167	0.53672
Uncharacterized protein, isoform B OS=Drosophila melanogaster OX=7227 GN=cg4266 PE=1 SV=1	FBgn0034598	CG4266	A8DYK5	141 kDa	1.86134	1.92596	0.894782	0.572035	1.00712	1.17796	1.83099	3.01097	3.12255	1.34202	0.784733	1.5237
Dynamin associated protein 160, isoform B OS=Drosophila melanogaster OX=7227 GN=Dap160 PE=1 SV=1	FBgn0023388	Dap160-PB	Q8INU2	112 kDa	1.84473	1.60755	1.27832	0.990096	1.24512	1.36504	11.3348	15.3894	13.3846	10.6018	8.16567	8.24938
Kinesin-like protein OS=Drosophila melanogaster OX=7227 GN=sub PE=3 SV=1	FBgn0003545	sub	A0A0B4LGW1	71 kDa	1.8359	1	3.02141	3.89984	3.12834	2.63148	0.33119	0.169688	0	0.410346	0.588667	0
Brahma, isoform E OS=Drosophila melanogaster OX=7227 GN=brm PE=4 SV=1	FBgn0000212	brm	M9PFS6	187 kDa	1.8359	1	2.51655	6.25452	2.94553	2.7236	0.349891	0.169688	0	0.30786	1.06667	0
Actin-related protein 3 OS=Drosophila melanogaster OX=7227 GN=Arp3 PE=2 SV=3	FBgn0262716	Arp3	P32392	47 kDa	1.8359	1	1.75826	8.24959	2.83037	2.86985	0.37958	0.169688	0	0.153926	1.47167	0
Dynamin associated protein 160, isoform D OS=Drosophila melanogaster OX=7227 GN=Dap160 PE=1 SV=1	FBgn0023388	Dap160-PD	M9ND00	132 kDa	1.83579	1.67469	1.33643	1.05115	1.30722	1.41293	12.0841	15.7614	14.3604	11.4188	8.938	8.49318
Walrus, isoform A OS=Drosophila melanogaster OX=7227 GN=wal PE=1 SV=1	FBgn0010516	wal	Q7KN94	34 kDa	1.83361	1.66846	0.612005	0.874848	0.906003	1.09152	1.0139	1.84121	1.6571	0.4793	0.772333	0.91186
Decapping protein 1, isoform A OS=Drosophila melanogaster OX=7227 GN=DCP1 PE=1 SV=1	FBgn0034921	DCP1	Q9W1H5	41 kDa	1.82742	1.21968	1.17634	0.155367	0.897451	1.08344	1.21261	2.18467	1.3906	1.33399	0	1.10358
Osa, isoform F OS=Drosophila melanogaster OX=7227 GN=osa PE=1 SV=1	FBgn0261885	osa	A0A0B4KGD1	269 kDa	1.82618	1	1	6.25452	3.24143	2.21614	0.246876	0.167714	0	0	1.06667	0
Chitinase 10, isoform B OS=Drosophila melanogaster OX=7227 GN=Cht10 PE=3 SV=1	FBgn0250907	Cht10	M9PGH3	259 kDa	1.82618	1	1	9.15435	3.03859	2.79611	0.364609	0.167714	0	0	1.65533	0
Heat shock protein 22 OS=Drosophila melanogaster OX=7227 GN=Hsp22 PE=1 SV=4	FBgn0001223	Hsp22	P02515	20 kDa	1.82618	3.04409	2.51655	1	2.31363	2.07957	0.219153	0.167714	0.41495	0.30786	0	0
12 kDa FK506-binding protein OS=Drosophila melanogaster OX=7227 GN=FK506-bp2 PE=3 SV=2	FBgn0013954	FK506-bp2	P48375	12 kDa	1.82618	4.05946	1	2.44992	2.24044	2.06711	0.216623	0.167714	0.62107	0	0.294333	0
V-type proton ATPase subunit H OS=Drosophila melanogaster OX=7227 GN=VhaSFD PE=2 SV=2	FBgn0027779	VhaSFD	Q9V3J1	54 kDa	1.82618	4.05946	1	2.9023	2.14292	2.15759	0.23499	0.167714	0.62107	0	0.386167	0
Bicoid stability factor OS=Drosophila melanogaster OX=7227 GN=bsf PE=1 SV=2	FBgn0284256	bsf	Q9VJ86	157 kDa	1.82618	1	1.75826	8.70197	2.12734	2.95838	0.397551	0.167714	0	0.153926	1.5635	0
Uncharacterized protein, isoform A OS=Drosophila melanogaster OX=7227 GN=Dmel\CG10576 PE=1 SV=1	FBgn0035630	CG10576	Q9VRP2	43 kDa	1.82618	5.08475	1	1	2.02119	1.98219	0.199384	0.167714	0.829205	0	0	0
Eukaryotic translation release factor 3, isoform C OS=Drosophila melanogaster OX=7227 GN=eRF3 PE=1 SV=1	FBgn0020443	eRF3	M9PD08	55 kDa	1.81286	3.04076	1	5.34975	2.59763	2.44067	0.292457	0.16501	0.414275	0	0.883	0
26S proteasome non-ATPase regulatory subunit 9 OS=Drosophila melanogaster OX=7227 GN=CG9588 PE=1 SV=1	FBgn0038166	CG9588	Q9VFS8	24 kDa	1.81286	6.10037	1	1	2.27509	2.18265	0.240077	0.16501	1.03537	0	0	0
LD28793p OS=Drosophila melanogaster OX=7227 GN=Snu114 PE=1 SV=1	FBgn0039566	CG4849	Q9VAX8	111 kDa	1.79199	2.32573	0.887585	1.70299	1.45838	1.5251	1.11538	1.3461	1.8075	0.56428	1.26917	0.661458
5'-3' exoribonuclease OS=Drosophila melanogaster OX=7227 GN=Rat1 PE=1 SV=1	FBgn0031868	Rat1	M9PEY6	104 kDa	1.78869	0.776008	0.152809	0.743518	0.456286	0.722766	0.757166	2.1732	0.827895	0	0.784733	1.12546
Mi-2, isoform D OS=Drosophila melanogaster OX=7227 GN=Mi-2 PE=1 SV=1	FBgn0262519	Mi-2	M9PIA6	223 kDa	1.75786	1.55861	1.58794	3.47223	1.94648	1.90876	0.987181	0.89309	0.76885	0.78714	1.96207	0.420538
Eukaryotic translation initiation factor 3 subunit F-1 OS=Drosophila melanogaster OX=7227 GN=eIF3f1 PE=2 SV=1	FBgn0037270	eIF3f1	Q9VN50	31 kDa	1.75068	1.73335	1.06907	0.934133	1.18013	1.29424	2.64337	3.6472	3.60907	2.14816	1.8514	1.99626
Actin-related protein 1 OS=Drosophila melanogaster OX=7227 GN=Arp1 PE=2 SV=2	FBgn0011745	Arp1	P45889	43 kDa	1.73579	0.997137	0.886182	0.789179	0.860331	1.03542	1.72852	3.03502	1.6571	1.45012	1.26917	1.66244
60S ribosomal protein L29 OS=Drosophila melanogaster OX=7227 GN=RpL29 PE=1 SV=1	FBgn0016726	RpL29	Q24154	9 kDa	1.72201	1.16503	1.47227	1.19379	1.37199	1.44199	0.397733	0.51439	0.28235	0.410346	0.294333	0.2136
Kugelkern, isoform A OS=Drosophila melanogaster OX=7227 GN=kuk PE=1 SV=1	FBgn0038476	kuk	Q8SX89	60 kDa	1.71545	2.2263	0.713123	1.26235	1.22062	1.31959	1.93159	2.57194	3.3983	0.95056	1.839	1.41462
Dihydrolipoyl dehydrogenase OS=Drosophila melanogaster OX=7227 GN=E3 PE=1 SV=1	FBgn0036762	CG7430	Q9VVL7	53 kDa	1.68411	1.69062	0.537338	0.865299	0.879439	1.04037	0.859255	1.51653	1.52318	0.34564	0.6805	0.818034
Nuclear fallout, isoform G OS=Drosophila melanogaster OX=7227 GN=nuf PE=4 SV=1	FBgn0013718	nuf	M9NDQ8	60 kDa	1.68227	1.20723	1.46785	0.642846	1.16472	1.26823	0.959327	1.3388	0.90342	1.14228	0.386167	0.713498
Eukaryotic initiation factor 4B OS=Drosophila melanogaster OX=7227 GN=eIF4B PE=1 SV=1	FBgn0020660	eIF4B	Q7PLL3	52 kDa	1.68041	1.28775	1.59539	0.985436	1.38137	1.44118	171.295	199.764	153.038	189.646	117.063	118.796
40S ribosomal protein S15Aa OS=Drosophila melanogaster OX=7227 GN=RpS15Aa PE=1 SV=2	FBgn0010198	RpS15Aa	P48149	15 kDa	1.65663	1.6467	2.73229	2.33465	2.47794	2.31368	4.28789	3.01254	2.99328	5.10042	4.3286	1.73802
Ataxin-2 homolog OS=Drosophila melanogaster OX=7227 GN=Atx2 PE=1 SV=1	FBgn0041188	Atx2	Q8SWR8	118 kDa	1.654	1.15704	0.38051	1.65606	0.893532	1.04563	0.354835	0.6794	0.414275	0	0.6805	0.330494
Pyruvate dehydrogenase E1 component subunit beta OS=Drosophila melanogaster OX=7227 GN=Pdhb PE=1 SV=1	FBgn0039635	CG11876	Q7K5K3	39 kDa	1.65296	1.86891	1.39209	0.551848	1.26775	1.34479	2.89104	3.60006	4.0969	2.99986	1.06667	2.09775
F-actin-capping protein subunit alpha OS=Drosophila melanogaster OX=7227 GN=cpa PE=2 SV=1	FBgn0034577	cpa	Q9W2N0	33 kDa	1.64776	0.195133	1.06714	1.98097	1.05628	1.17457	1.01893	1.51119	0	0.90716	1.85783	0.837316
Megator, isoform B OS=Drosophila melanogaster OX=7227 GN=Mtor PE=1 SV=1	FBgn0013756	Mtor	A0A0B4KFE9	262 kDa	1.64733	1.51516	1.24302	0.988392	1.19774	1.28766	27.0981	34.7238	31.9215	26.1517	20.753	20.9991
Major heat shock 70 kDa protein Ab OS=Drosophila melanogaster OX=7227 GN=Hsp70Ab PE=2 SV=3	FBgn0013276	Hsp70A	P02825	70 kDa	1.6307	1.30219	2.02639	1.54732	1.71729	1.69997	13.9235	13.3479	10.618	16.636	12.655	8.10684
BcDNA.GH02678 OS=Drosophila melanogaster OX=7227 GN=Vps4 PE=1 SV=1	FBgn0283469	Vps4	Q9Y162	50 kDa	1.62816	1.4857	0.939064	0.607406	0.951862	1.08712	4.14287	6.30572	5.73623	3.551	2.22517	3.7946
Alpha spectrin, isoform D OS=Drosophila melanogaster OX=7227 GN=alpha-Spec PE=4 SV=1	FBgn0250789	alpha-Spec	M9PDQ0	280 kDa	1.62158	1.24932	1.7833	1.76937	1.62828	1.62694	13.097	13.0531	10.01	14.3752	14.2613	7.97184
Purple acid phosphatase OS=Drosophila melanogaster OX=7227 GN=Dmel\CG1637 PE=1 SV=1	FBgn0030245	CG1637	Q9VZ56	53 kDa	1.59671	1.1623	1.33103	1.09057	1.26212	1.32904	20.6353	24.8321	18.021	20.6666	16.8963	15.4762
AaRS-interacting multifunctional protein 1 OS=Drosophila melanogaster OX=7227 GN=AIMP1 PE=1 SV=1	FBgn0033351	AIMP1	A1Z7K8	34 kDa	1.58499	0.454383	0.454383	1.1132	0.619087	0.812267	0.159888	0.505108	0	0	0.294333	0.24376
40S ribosomal protein S26 OS=Drosophila melanogaster OX=7227 GN=RpS26 PE=1 SV=1	FBgn0261597	RpS26	P13008	13 kDa	1.58261	1.83064	0.537241	0.898341	0.923297	1.05516	0.834729	1.35347	1.5974	0.325366	0.6805	0.78048
Uncharacterized protein, isoform B OS=Drosophila melanogaster OX=7227 GN=Dmel\CG5555 PE=1 SV=1	FBgn0038686	CG5555	A0A0B4KHR2	63 kDa	1.58058	0.454383	0.798921	0.454383	1.48695	0.794468	0.151937	0.50314	0	0.153926	0	0.24376
Catalase OS=Drosophila melanogaster OX=7227 GN=Cat PE=1 SV=2	FBgn0000261	Cat	P17336	57 kDa	1.58058	1.54333	0.454383	3.29521	1.43683	1.46558	0.451761	0.50314	0.4865	0	1.26917	0.24376
Protein tumorous imaginal discs, mitochondrial OS=Drosophila melanogaster OX=7227 GN=l(2)tid PE=1 SV=2	FBgn0002174	l(2)tid	Q27237	56 kDa	1.58058	0.454383	0.798921	0.454383	0.886568	0.794468	0.151937	0.50314	0	0.153926	0	0.24376
FI06461p OS=Drosophila melanogaster OX=7227 GN=BEST:GH06341 PE=1 SV=1	FBgn0032213	CG5390	Q9VL01	45 kDa	1.58058	0.454383	0.454383	2.18313	0.59794	1.02537	0.255095	0.50314	0	0	0.772333	0.24376
CG9314 protein OS=Drosophila melanogaster OX=7227 GN=anon-WO0140519.249 PE=2 SV=1	FBgn0032061	CG9314	Q9VLI6	58 kDa	1.58058	0.454383	1.22804	3.29521	0.59794	1.50567	0.469675	0.50314	0	0.34564	1.26917	0.24376
Singed, isoform B OS=Drosophila melanogaster OX=7227 GN=sn PE=1 SV=1	FBgn0003447	sn	A4V441	57 kDa	1.57451	0.918771	0.454383	1.31875	0.786573	0.944161	0.218813	0.50043	0.20747	0	0.386167	0.24376
Eukaryotic translation initiation factor 3 subunit I OS=Drosophila melanogaster OX=7227 GN=eIF3i PE=1 SV=1	FBgn0015834	eIF3i	O02195	36 kDa	1.56298	1.27499	0.904197	0.749157	0.960279	1.08082	5.03444	7.3709	5.97535	4.17856	3.42727	4.6428
tRNA (cytosine(34)-C(5))-methyltransferase OS=Drosophila melanogaster OX=7227 GN=Nsun2 PE=2 SV=1	FBgn0026079	Nsun2	Q9W4M9	84 kDa	1.55631	1.0647	1.95291	1.70125	1.66471	1.64303	2.17223	2.04686	1.33618	2.6202	2.2564	1.24264
Zipper, isoform I OS=Drosophila melanogaster OX=7227 GN=zip PE=1 SV=1	FBgn0287873	zip	A0A0B4K7Q4	233 kDa	1.53445	1.87153	0.298772	0.783884	0.797908	0.945217	1.46858	2.51061	3.10672	0.325366	1.18327	1.56546
WD repeat-containing protein 82 OS=Drosophila melanogaster OX=7227 GN=Wdr82 PE=1 SV=1	FBgn0032030	Wdr82	Q9VLN1	35 kDa	1.5254	1.60419	0.225235	0.225235	0.569974	0.76106	0.482928	1.17181	1.24282	0	0	0.69828
Uncharacterized protein, isoform B OS=Drosophila melanogaster OX=7227 GN=Dmel\CG12084 PE=4 SV=1	FBgn0043458	CG12084	M9PBH9	87 kDa	1.52001	1.2469	1.75237	0.845769	1.45341	1.46673	2.1581	2.24388	1.80422	2.61792	1.1585	1.40678
CG6459 protein OS=Drosophila melanogaster OX=7227 GN=P32 PE=1 SV=1	FBgn0034259	P32	Q7JXC4	29 kDa	1.51361	2.14302	0.351116	0.351116	0.799092	0.941996	0.341621	0.672104	1.036	0	0	0.375156
AT27578p OS=Drosophila melanogaster OX=7227 GN=rin PE=1 SV=1	FBgn0015778	rin	Q9VFT4	75 kDa	1.51198	1.4769	0.149416	1.01125	0.696745	0.859792	0.965131	1.85121	1.80355	0	1.1709	1.15562
RE18076p OS=Drosophila melanogaster OX=7227 GN=anon-EST:Liang-1.72 PE=2 SV=1	FBgn0035257	CG12011	Q8SZ38	59 kDa	1.51065	1.09669	0.32844	0.636483	0.578051	0.764571	1.43249	3.02843	2.14292	0.499566	1.1585	1.9361
Ras-like protein 1 OS=Drosophila melanogaster OX=7227 GN=Ras85D PE=1 SV=2	FBgn0003205	Ras85D	P08646	22 kDa	1.50551	1.90913	1.49783	1.70842	1.67209	1.63878	0.744469	0.667422	0.900775	0.66298	0.784733	0.375156
Amidophosphoribosyltransferase OS=Drosophila melanogaster OX=7227 GN=Prat PE=1 SV=2	FBgn0004901	Prat	Q27601	60 kDa	1.50183	0.399127	0.19739	0.572885	0.341698	0.573725	0.38703	1.34151	0.20747	0	0.386167	0.82542
Probable methylmalonate-semialdehyde dehydrogenase [acylating], mitochondrial OS=Drosophila melanogaster OX=7227 GN=CG17896 PE=2 SV=1	FBgn0023537	CG17896	Q7KW39	56 kDa	1.50155	1.50228	1.34581	1.15305	1.34161	1.3736	2.02555	2.23315	2.23433	1.98046	1.66773	1.41942
ER lumen protein-retaining receptor OS=Drosophila melanogaster OX=7227 GN=KdelR PE=2 SV=1	FBgn0267330	KdelR	O76767	24 kDa	1.5004	2.26048	0.556842	0.556842	0.98275	1.08628	0.19301	0.34398	0.62107	0	0	0.161556
Eukaryotic translation initiation factor 4H1, isoform D OS=Drosophila melanogaster OX=7227 GN=eIF4H1 PE=1 SV=1	FBgn0262734	eIF4H1	X2JC79	42 kDa	1.49866	1.91118	1.41745	1.57122	1.56052	1.54815	1.92391	1.85591	2.42265	1.74434	1.9556	1.17084
DNA replication licensing factor Mcm7 OS=Drosophila melanogaster OX=7227 GN=Mcm7 PE=1 SV=1	FBgn0020633	Mcm7	Q9XYU0	81 kDa	1.49453	1.05535	0.609569	1.50887	0.923934	1.03805	0.404819	0.672104	0.41495	0.153926	0.6805	0.382538
Heat shock 70 kDa protein cognate 1 OS=Drosophila melanogaster OX=7227 GN=Hsc70-1 PE=1 SV=1	FBgn0001216	Hsc70-1	P29843	71 kDa	1.48679	1.17897	1.94864	1.44064	1.62662	1.59866	12.8677	11.9531	9.43635	15.7292	11.5757	7.97306
Cathepsin L OS=Drosophila melanogaster OX=7227 GN=Cp1 PE=2 SV=2	FBgn0013770	Cp1	Q95029	42 kDa	1.48501	1.09455	0.667513	0.731908	0.755326	0.901262	0.537762	1.01755	0.696625	0.34564	0.398567	0.618916
Major heat shock 70 kDa protein Bc OS=Drosophila melanogaster OX=7227 GN=Hsp70Bc PE=2 SV=2	FBgn0013279	Hsp70B	Q9BIR7	70 kDa	1.48248	1.26823	2.01523	1.55835	1.70843	1.66324	13.6183	12.1161	10.3358	16.5432	12.7467	8.10684
DNA replication-related element factor, isoform A OS=Drosophila melanogaster OX=7227 GN=Dref PE=1 SV=2	FBgn0015664	Dref	Q94883	81 kDa	1.48236	1.69508	1.50495	1.61612	1.50127	1.49748	0.342917	0.337402	0.41495	0.34564	0.386167	0.161556
40S ribosomal protein SA OS=Drosophila melanogaster OX=7227 GN=sta PE=1 SV=3	FBgn0003517	sta	P38979	30 kDa	1.4811	1.07683	1.61479	1.30158	1.41034	1.42449	13.2249	13.7585	9.94768	15.0188	12.0663	9.22346
Uncharacterized protein, isoform K OS=Drosophila melanogaster OX=7227 GN=Dmel\CG9650 PE=4 SV=1	FBgn0029939	CG9650	A0A499JF18	134 kDa	1.47997	1.34168	0.588166	0.655388	0.766254	0.908997	16.0073	26.1896	23.7235	10.2859	11.4847	17.6302
Heterogeneous nuclear ribonucleoprotein K, isoform C OS=Drosophila melanogaster OX=7227 GN=HnRNP-K PE=1 SV=1	FBgn0267791	HnRNP-K	A1ZBW0	51 kDa	1.47789	6.51224	3.03929	1.61738	3.48789	3.08589	0.944759	0.346684	2.21915	0.927426	0.398567	0.168938
Dis3 like 3'-5' exoribonuclease 2, isoform C OS=Drosophila melanogaster OX=7227 GN=Dis3l2 PE=1 SV=1	FBgn0035111	Dis3l2	Q8IRJ7	118 kDa	1.47789	0.54579	1.23521	2.12849	1.37235	1.39346	0.31528	0.346684	0	0.25642	0.588667	0.168938
Eukaryotic translation initiation factor 3 subunit L OS=Drosophila melanogaster OX=7227 GN=eIF3l PE=2 SV=1	FBgn0036258	eIF3l	Q9VTU4	63 kDa	1.47758	1.23641	1.35896	0.621425	1.13826	1.20613	4.7487	5.86316	4.87303	5.37614	2.34823	3.90246
Gamma-tubulin complex component OS=Drosophila melanogaster OX=7227 GN=Grip84 PE=1 SV=1	FBgn0026430	Grip84	E1JJQ3	103 kDa	1.47692	3.23312	1.82353	0.556842	1.7537	1.69834	0.416142	0.33542	0.975655	0.46178	0	0.161556
Dynactin subunit 1 OS=Drosophila melanogaster OX=7227 GN=DCTN1-p150 PE=1 SV=2	FBgn0001108	DCTN1-p150	P13496	141 kDa	1.47692	0.556842	0.97907	0.556842	0.73277	0.8816	0.118393	0.33542	0	0.153926	0	0.161556
Pyruvate kinase OS=Drosophila melanogaster OX=7227 GN=PyK PE=2 SV=2	FBgn0267385	PyK	O62619	57 kDa	1.46454	1.59071	0.970428	0.718862	0.984456	1.08047	6.52421	8.91546	9.70107	5.83906	4.27277	6.02318
6-pyruvoyl tetrahydrobiopterin synthase OS=Drosophila melanogaster OX=7227 GN=pr PE=1 SV=1	FBgn0003141	pr	P48611	19 kDa	1.46211	0.556842	0.556842	0.556842	0.556842	0.737895	0.066004	0.33002	0	0	0	0.161556
LD24265p OS=Drosophila melanogaster OX=7227 GN=Echs1 PE=1 SV=1	FBgn0033879	CG6543	Q7JR58	32 kDa	1.46087	2.21951	1.16243	2.06577	1.62071	1.58874	2.81989	2.5766	4.02005	2.00876	3.72753	1.6997
Eukaryotic initiation factor 4A-III OS=Drosophila melanogaster OX=7227 GN=CG7483 PE=1 SV=1	FBgn0037573	CG7483	Q9VHS8	46 kDa	1.45584	2.70985	2.11894	4.64178	2.83504	2.5592	1.37269	0.69336	1.46545	1.10163	2.65493	0.412698
Eukaryotic translation initiation factor 3 subunit C OS=Drosophila melanogaster OX=7227 GN=eIF3c PE=3 SV=1	FBgn0034258	eIF3c	A0A0B4LFL2	106 kDa	1.45498	1.24266	1.1291	1.36785	1.1986	1.24987	7.781	9.09118	7.73493	7.0095	8.53463	6.18484
Serine/threonine-protein phosphatase alpha-1 isoform OS=Drosophila melanogaster OX=7227 GN=Pp1alpha-96A PE=1 SV=1	FBgn0003134	Pp1alpha-96A	P48461	37 kDa	1.45198	0.950673	0.133539	0.133539	0.337822	0.560653	0.649283	2.00424	1.24218	0	0	1.31716
40S ribosomal protein S15Ab OS=Drosophila melanogaster OX=7227 GN=RpS15Ab PE=2 SV=3	FBgn0033555	RpS15Ab	Q7KR04	15 kDa	1.44995	1.55208	3.19741	2.14375	2.67098	2.42678	3.70536	2.13216	2.29665	4.94648	3.24953	1.40751
V-type proton ATPase subunit E OS=Drosophila melanogaster OX=7227 GN=Vha26 PE=2 SV=1	FBgn0283535	Vha26	P54611	26 kDa	1.44761	1.65962	0.54579	2.6223	1.34337	1.36422	0.304406	0.33542	0.414275	0	0.772333	0.168938
FI21244p1 OS=Drosophila melanogaster OX=7227 GN=Fign PE=2 SV=1	FBgn0031519	Fign	M9PC18	59 kDa	1.44567	1.6578	0.959638	4.5185	1.98941	1.88066	0.496488	0.334698	0.4136	0.153926	1.4776	0.168938
Uncharacterized protein, isoform I OS=Drosophila melanogaster OX=7227 GN=Dmel\CG9650 PE=4 SV=1	FBgn0029939	CG9650	R9PY46	128 kDa	1.44418	1.38914	1.26538	0.942296	1.20676	1.25425	29.7461	34.2814	32.9672	30.0119	22.2973	23.6752
Coatomer subunit beta' OS=Drosophila melanogaster OX=7227 GN=beta'COP PE=2 SV=2	FBgn0025724	beta'COP	O62621	103 kDa	1.4435	1.35352	1.16727	1.60556	1.35297	1.37108	3.71899	3.92616	3.66878	3.136	4.38973	2.65752
MIP06029p OS=Drosophila melanogaster OX=7227 GN=Dmel\CG12512 PE=1 SV=1	FBgn0031703	CG12512	Q9VMR6	65 kDa	1.44198	1.52102	0.878974	1.32359	1.08836	1.15908	1.5852	2.02165	2.1436	1.15306	1.839	1.33978
GH11824p OS=Drosophila melanogaster OX=7227 GN=POLDIP2 PE=1 SV=1	FBgn0037329	POLDIP2	Q9VNC0	46 kDa	1.44036	1.10181	0.959638	3.41365	1.5742	1.54743	0.372548	0.332724	0.206805	0.153926	1.06667	0.168938
LD38104p OS=Drosophila melanogaster OX=7227 GN=Rrp47 PE=1 SV=1	FBgn0030711	Rrp47	Q9VXL4	18 kDa	1.43749	1.18387	1.32791	1.3512	1.29758	1.32556	1.43358	1.57177	1.25865	1.43648	1.46523	1.03163
GM06185p OS=Drosophila melanogaster OX=7227 GN=mRpL50 PE=1 SV=1	FBgn0028648	mRpL50	Q9V3E3	21 kDa	1.4353	0.333708	0.333708	0.333708	0.333708	0.554027	0.134024	0.670118	0	0	0	0.405316
Aldehyde dehydrogenase OS=Drosophila melanogaster OX=7227 GN=Aldh PE=1 SV=1	FBgn0012036	Aldh	Q9VLC5	57 kDa	1.42897	1.1042	1.23254	1.63011	1.29184	1.31927	1.69785	1.85591	1.38797	1.5729	2.14573	1.23784
Nascent polypeptide associated complex protein alpha subunit, isoform D OS=Drosophila melanogaster OX=7227 GN=Nacalpha PE=4 SV=1	FBgn0086904	Nacalpha	A0A0B4LEY6	23 kDa	1.42865	0.942463	0.271638	0.761124	0.551953	0.727294	0.752648	1.67422	1.03537	0.153926	0.7971	1.11098
Aspartyl-tRNA synthetase, mitochondrial, isoform A OS=Drosophila melanogaster OX=7227 GN=AspRS-m PE=1 SV=3	FBgn0051739	AspRS-m	Q9VJH2	122 kDa	1.42826	1.55916	1.81662	1.68293	1.67445	1.62521	3.49211	3.04432	3.34193	3.9273	3.62333	2.07062
RE23139p1 OS=Drosophila melanogaster OX=7227 GN=CG32920 PE=1 SV=1	FBgn0038571	CG7215	Q9VEC8	15 kDa	1.42606	2.02905	0.224649	0.360916	0.701244	0.846207	1.20744	2.17392	3.17898	0.17144	0.398567	1.46378
Uncharacterized protein, isoform G OS=Drosophila melanogaster OX=7227 GN=Dmel\CG9650 PE=4 SV=2	FBgn0029939	CG9650	A8JV12	128 kDa	1.42141	1.38914	1.25893	0.942296	1.20408	1.24754	29.5861	33.7376	32.9672	29.8581	22.2973	23.6752
Female-specific independent of transformer OS=Drosophila melanogaster OX=7227 GN=fit PE=1 SV=1	FBgn0038914	fit	Q9VD66	14 kDa	1.42131	1.21168	0.82916	0.796473	0.942608	1.03835	0.565087	0.84837	0.693305	0.410346	0.386167	0.53672
Vacuolar protein sorting-associated protein 13D OS=Drosophila melanogaster OX=7227 GN=Vps13D PE=1 SV=3	FBgn0052113	Vps13D	Q9VU08	445 kDa	1.41772	1.62713	0.985944	2.32636	1.44373	1.43853	0.343321	0.33542	0.41495	0.17144	0.6805	0.176778
Capping protein beta, isoform B OS=Drosophila melanogaster OX=7227 GN=cpb PE=4 SV=1	FBgn0011570	cpb	M9PBN7	31 kDa	1.41427	0.620191	0.966603	1.26035	0.925821	1.02351	1.15698	1.67619	0.62107	1.08136	1.47167	1.12574
Epidermal growth factor receptor pathway substrate clone 15, isoform B OS=Drosophila melanogaster OX=7227 GN=Eps-15 PE=1 SV=1	FBgn0035060	Eps-15	Q8MMD2	132 kDa	1.4085	1.53867	1.26355	0.84416	1.22048	1.25809	21.168	23.723	25.9342	21.2608	14.1367	16.7839
eIF4E-Transporter, isoform H OS=Drosophila melanogaster OX=7227 GN=4E-T PE=1 SV=1	FBgn0052016	4E-T	L0MLQ9	111 kDa	1.40341	1.21617	0.274428	0.813236	0.644565	0.796334	0.386064	0.835128	0.696625	0	0.398567	0.53672
Eukaryotic translation initiation factor 3 subunit M OS=Drosophila melanogaster OX=7227 GN=eIF3m PE=2 SV=1	FBgn0033902	eIF3m	Q7JVI3	44 kDa	1.39385	1.16728	0.576978	0.703354	0.735164	0.866902	5.46498	8.91028	7.4289	3.5694	4.39567	6.3352
Spectrin beta chain OS=Drosophila melanogaster OX=7227 GN=beta-Spec PE=1 SV=2	FBgn0250788	beta-Spec	Q00963	266 kDa	1.39382	1.09772	1.19968	1.80125	1.31631	1.33182	6.02633	6.31636	4.9314	5.4083	8.222	4.47432
Single-stranded DNA-binding protein, mitochondrial OS=Drosophila melanogaster OX=7227 GN=mtSSB PE=1 SV=2	FBgn0010438	mtSSB	P54622	16 kDa	1.39283	0.653266	0.540338	0.546793	0.582801	0.744806	2.0862	4.07793	1.80485	1.45776	1.4776	2.87056
60S ribosomal protein L11 OS=Drosophila melanogaster OX=7227 GN=RpL11 PE=1 SV=2	FBgn0013325	RpL11	P46222	21 kDa	1.38649	1.43299	2.02168	1.42329	1.7825	1.7033	7.34065	5.93756	6.14348	8.75068	6.10053	4.22584
60S acidic ribosomal protein P2 OS=Drosophila melanogaster OX=7227 GN=RpLP2 PE=1 SV=1	FBgn0003274	RpLP2	P05389	12 kDa	1.38454	1.10404	0.180889	0.443162	0.477246	0.658705	0.536223	1.35078	1.036	0	0.294333	0.919238
NAD-dependent histone deacetylase sirtuin-1 OS=Drosophila melanogaster OX=7227 GN=Sirt1 PE=1 SV=1	FBgn0024291	Sirt1	Q9VK34	92 kDa	1.37718	1.47241	1.40189	1.33409	1.37443	1.37498	15.4749	15.5	16.5858	15.7817	15.0087	11.1993
Smrter, isoform G OS=Drosophila melanogaster OX=7227 GN=Smr PE=1 SV=1	FBgn0265523	Smr	M9PGZ8	380 kDa	1.3771	1.14246	1.33576	0.434961	1.02184	1.09289	8.64041	10.9402	9.04148	10.6056	3.3166	7.88876
Coatomer subunit alpha OS=Drosophila melanogaster OX=7227 GN=alphaCOP PE=1 SV=1	FBgn0025725	alphaCOP	Q9W0B8	139 kDa	1.37704	0.998328	0.693569	1.38075	0.907726	1.00159	3.26644	4.56698	3.25515	2.19948	4.57983	3.26094
Histone deacetylase OS=Drosophila melanogaster OX=7227 GN=HDAC3 PE=1 SV=1	FBgn0025825	HDAC3	Q7KTS4	50 kDa	1.36173	1.02539	1.54708	1.32071	1.33409	1.33962	5.54347	5.63832	4.19552	6.43338	5.46233	4.08662
GEO04460p1 OS=Drosophila melanogaster OX=7227 GN=RpS23 PE=2 SV=1	FBgn0033912	RpS23	A0A0B4LFD9	16 kDa	1.35149	0.62144	1.59619	1.49362	1.36394	1.36145	3.12861	3.10424	1.31772	3.70304	3.45203	2.2441
Lipid storage droplets surface-binding protein 2 OS=Drosophila melanogaster OX=7227 GN=Lsd-2 PE=1 SV=1	FBgn0030608	Lsd-2	Q9VXY7	38 kDa	1.34672	1.17698	0.993379	0.684831	0.930085	1.01341	3.8441	5.1752	4.49733	3.7641	2.5319	3.79054
Dodeca-satellite-binding protein 1, isoform A OS=Drosophila melanogaster OX=7227 GN=Ddp1 PE=1 SV=1	FBgn0027835	Ddp1	Q7KN75	144 kDa	1.34647	0.985286	1.10278	1.41423	1.22821	1.25186	0.318525	0.35794	0.20747	0.25642	0.386167	0.2136
Proliferating cell nuclear antigen OS=Drosophila melanogaster OX=7227 GN=PCNA PE=1 SV=2	FBgn0005655	PCNA	P17917	29 kDa	1.3447	1.68755	1.02839	0.932219	1.11515	1.16106	0.416418	0.51439	0.6973	0.34564	0.294333	0.330494
Eukaryotic translation initiation factor 6 OS=Drosophila melanogaster OX=7227 GN=eIF6 PE=2 SV=3	FBgn0034915	eIF6	P56538	26 kDa	1.34224	1.36233	1.97145	1.94147	1.7539	1.67157	0.900836	0.68336	0.696625	1.09887	1.07907	0.45736
LD43683p OS=Drosophila melanogaster OX=7227 GN=obst-A PE=1 SV=2	FBgn0031097	obst-A	Q9VR79	27 kDa	1.34117	0.313466	1.12724	0.744839	0.787973	0.898612	0.973693	1.5532	0.20747	1.27307	0.772333	1.10646
Brahma associated protein 55kD OS=Drosophila melanogaster OX=7227 GN=Bap55 PE=1 SV=1	FBgn0025716	Bap55	Q7K012	47 kDa	1.3376	0.678823	0.725757	0.960879	0.765555	0.879964	0.959749	1.56445	0.69397	0.755986	1.06667	1.11836
Heat shock 70 kDa protein cognate 5 OS=Drosophila melanogaster OX=7227 GN=Hsc70-5 PE=1 SV=2	FBgn0001220	Hsc70-5	P29845	74 kDa	1.33759	1.28414	1.41463	1.1549	1.31271	1.31768	9.38084	9.52564	9.13687	10.086	8.19687	7.07024
FI13061p OS=Drosophila melanogaster OX=7227 GN=Dmel\CG18259 PE=2 SV=2	FBgn0030956	CG18259	Q9VWQ6	53 kDa	1.33707	0.402149	0.332821	0.132253	0.283297	0.494051	0.555339	1.84932	0.414275	0.30786	0	1.33194
Eukaryotic translation initiation factor 3 subunit A OS=Drosophila melanogaster OX=7227 GN=eIF3a PE=1 SV=1	FBgn0037249	eIF3a	Q9VN25	134 kDa	1.33173	1.25735	1.09267	0.953937	1.09899	1.14553	11.0695	12.9017	12.1698	10.5492	9.1841	9.63738
Golgi to ER traffic protein 4 homolog OS=Drosophila melanogaster OX=7227 GN=CG9853 PE=2 SV=1	FBgn0086605	CG9853	Q9VN19	38 kDa	1.32957	0.829686	0.743126	0.625307	0.725947	0.846672	1.1344	1.89719	1.10757	0.97084	0.784733	1.3766
Pre-mRNA-splicing regulator female-lethal(2)D OS=Drosophila melanogaster OX=7227 GN=fl(2)d PE=1 SV=2	FBgn0000662	fl(2)d	Q9Y091	59 kDa	1.32019	1.09405	0.42804	0.355564	0.572543	0.722072	3.18482	5.99106	4.93008	1.80528	1.46523	4.4888
Ubiquitin carboxyl-terminal hydrolase OS=Drosophila melanogaster OX=7227 GN=Uch-L5 PE=1 SV=1	FBgn0011327	Uch-L5	Q9XZ61	38 kDa	1.31152	1.47507	0.765461	0.507571	0.839863	0.934195	2.86742	4.10758	4.6451	2.31284	1.46523	3.0837
Uncharacterized protein, isoform C OS=Drosophila melanogaster OX=7227 GN=Dmel\CG3689 PE=1 SV=1	FBgn0288470	CG3689	Q0E8G6	27 kDa	1.29717	2.47612	0.487278	0.487278	0.984488	1.04702	0.23319	0.337402	0.82855	0	0	0.2136
Eukaryotic translation initiation factor 3 subunit B OS=Drosophila melanogaster OX=7227 GN=eIF3b PE=1 SV=1	FBgn0034237	eIF3b	E2QCG7	80 kDa	1.29228	1.1069	0.772267	0.6148	0.80266	0.900584	5.54592	8.04634	6.86293	4.7268	3.7216	6.18054
C-terminal binding protein, isoform B OS=Drosophila melanogaster OX=7227 GN=CtBP PE=1 SV=1	FBgn0020496	CtBP	A4V2S3	42 kDa	1.28841	2.12136	0.702582	0.933739	1.0744	1.1172	0.854088	1.01608	1.80422	0.46178	0.6805	0.743196
Protein virilizer OS=Drosophila melanogaster OX=7227 GN=vir PE=1 SV=1	FBgn0003977	vir	Q9W1R5	209 kDa	1.28821	0.352704	0.646588	0.356547	0.463663	0.628573	2.87804	6.11134	1.52583	2.96634	1.54467	4.69864
3-hydroxyacyl-CoA dehydrogenase type-2 OS=Drosophila melanogaster OX=7227 GN=scu PE=1 SV=1	FBgn0021765	scu	O18404	27 kDa	1.28532	2.10611	1.32167	0.913712	1.30958	1.30473	5.40959	5.3261	8.8569	5.48246	3.72753	4.09872
LD24696p OS=Drosophila melanogaster OX=7227 GN=Dmel\CG9436 PE=1 SV=1	FBgn0033101	CG9436	Q7JVH6	35 kDa	1.28345	1.08142	1.10307	1.07999	1.09398	1.13187	25.1414	28.5356	24.0117	24.4966	23.9797	22.1886
Caprin homolog OS=Drosophila melanogaster OX=7227 GN=Capr PE=1 SV=1	FBgn0042134	Capr	Q9I7D3	104 kDa	1.28246	2.19049	0.667513	0.246984	0.908081	0.982957	0.604908	0.851074	1.5974	0.34564	0	0.618916
Spectrin beta chain OS=Drosophila melanogaster OX=7227 GN=beta-Spec PE=3 SV=1	FBgn0250788	beta-Spec	M9PHG4	250 kDa	1.28236	1.04062	1.0888	1.65354	1.21229	1.2263	5.02661	5.26568	4.23477	4.44024	6.8486	4.06154
Probable histone-binding protein Caf1 OS=Drosophila melanogaster OX=7227 GN=Caf1 PE=1 SV=1	FBgn0263979	Caf1-55	Q24572	49 kDa	1.28065	1.15696	0.553824	2.05713	1.05201	1.09774	0.84428	1.01878	0.900775	0.325366	1.75957	0.751032
Dodeca-satellite-binding protein 1, isoform A OS=Drosophila melanogaster OX=7227 GN=Ddp1 PE=1 SV=1	FBgn0027835	Ddp1	Q7KN75	144 kDa	1.26948	1.68002	0.214543	3.4024	1.37787	1.3562	1.08023	0.99818	1.38662	0	3.01633	0.743196
Groucho, isoform F OS=Drosophila melanogaster OX=7227 GN=gro PE=1 SV=1	FBgn0001139	gro	A0A0B4JD02	79 kDa	1.25923	0.984716	0.507792	0.288804	0.554027	0.695068	0.285562	0.68211	0.489155	0.153926	0	0.499898
40S ribosomal protein S11 OS=Drosophila melanogaster OX=7227 GN=RpS11 PE=1 SV=1	FBgn0033699	RpS11	Q0E9B6	18 kDa	1.25004	0.845386	0.769097	0.875268	0.802043	0.891641	3.08919	4.41248	2.9184	2.63672	3.02873	3.48928
Heat shock 70 kDa protein cognate 4 OS=Drosophila melanogaster OX=7227 GN=Hsc70-4 PE=1 SV=3	FBgn0266599	Hsc70-4	P11147	71 kDa	1.24815	1.12696	1.8801	1.19448	1.5224	1.46755	91.9829	78.201	70.5885	117.898	74.83	62.6132
FI02809p OS=Drosophila melanogaster OX=7227 GN=RpL35 PE=1 SV=2	FBgn0029785	RpL35	Q9W499	14 kDa	1.24581	1.17316	0.533059	0.288994	0.61173	0.738546	0.315781	0.672104	0.62107	0.17144	0	0.499436
60S ribosomal protein L15 OS=Drosophila melanogaster OX=7227 GN=RpL15 PE=1 SV=1	FBgn0028697	RpL15	O17445	24 kDa	1.24311	1.9979	2.21724	1.45682	1.97445	1.82818	3.86807	2.5652	4.246	4.73444	3.0411	2.02384
Heat shock protein 26 OS=Drosophila melanogaster OX=7227 GN=Hsp26 PE=1 SV=2	FBgn0001225	Hsp26	P02517	23 kDa	1.24245	0.67398	1.69453	0.557526	1.15898	1.17567	11.1491	11.7939	6.30483	16.1591	5.18037	9.45282
Chitinase 5 OS=Drosophila melanogaster OX=7227 GN=Cht5 PE=2 SV=1	FBgn0038180	Cht5	Q9VFR3	67 kDa	1.2418	1.01705	0.667454	0.78449	0.78345	0.87512	1.76758	2.59326	2.08718	1.29996	1.5635	2.04878
Lingerer, isoform K OS=Drosophila melanogaster OX=7227 GN=lig PE=1 SV=1	FBgn0020279	lig	A0A0B4KFC5	144 kDa	1.23567	0.788907	0.572128	0.991208	0.727882	0.829439	2.3422	3.58874	2.21782	1.55262	2.8386	2.86558
Fl(2)d-associated complex component OS=Drosophila melanogaster OX=7227 GN=Flacc PE=1 SV=1	FBgn0030974	CG7358	Q9VWN4	129 kDa	1.23441	1.14327	0.501223	0.145395	0.543124	0.681382	0.748344	1.52048	1.39323	0.496806	0	1.1932
AT24407p OS=Drosophila melanogaster OX=7227 GN=CG18501 PE=2 SV=3	FBgn0051974	CG31974	Q9VPK3	47 kDa	1.23374	1.36579	2.95427	2.81017	2.61252	2.33676	18.029	9.42294	10.4533	22.847	21.7227	7.59926
Proteasome subunit alpha type-2 OS=Drosophila melanogaster OX=7227 GN=Prosalpha2 PE=1 SV=1	FBgn0086134	Prosalpha2	P40301	26 kDa	1.23227	0.824774	0.872301	0.8914	0.853831	0.929519	2.67468	3.61197	2.3504	2.49754	2.55667	2.89288
Protein zwilch OS=Drosophila melanogaster OX=7227 GN=Zwilch PE=1 SV=1	FBgn0061476	Zwilch	Q9VA00	72 kDa	1.22477	0.351116	1.06087	0.351116	0.739244	0.836349	0.28054	0.505108	0	0.410346	0	0.375156
Eukaryotic translation initiation factor 3 subunit G-1 OS=Drosophila melanogaster OX=7227 GN=eIF3g1 PE=1 SV=1	FBgn0029629	eIF3g1	Q9W4X7	30 kDa	1.21594	1.33123	1.26968	1.13994	1.27657	1.26444	1.64743	1.57645	1.74517	1.6551	1.46523	1.26044
60S ribosomal protein L27 OS=Drosophila melanogaster OX=7227 GN=RpL27 PE=1 SV=1	FBgn0039359	RpL27	Q9VBN5	16 kDa	1.2137	1.0986	0.663093	1.04498	0.861113	0.931629	2.15337	2.8668	2.5757	1.47416	2.44007	2.3263
RE68558p OS=Drosophila melanogaster OX=7227 GN=Dmel\CG31999 PE=2 SV=3	FBgn0051999	CG31999	Q9V4B8	102 kDa	1.21	1.25196	1.39971	1.31539	1.33345	1.30876	21.7701	20.112	20.8165	23.297	21.8813	16.5862
Eukaryotic translation initiation factor 4E1 OS=Drosophila melanogaster OX=7227 GN=eIF4E1 PE=1 SV=1	FBgn0015218	eIF4E1	P48598	29 kDa	1.2098	0.543124	0.425997	0.2493	0.382616	0.548052	1.11946	2.71626	1.10757	0.82494	0.398567	2.21002
60S ribosomal protein L36 OS=Drosophila melanogaster OX=7227 GN=RpL36 PE=2 SV=1	FBgn0002579	RpL36	X2JC35	14 kDa	1.208	1.18126	1.33166	1.59121	1.36746	1.33556	3.25563	2.92528	2.85605	3.24552	3.91767	2.38664
Transcription elongation factor SPT5 OS=Drosophila melanogaster OX=7227 GN=Spt5 PE=1 SV=1	FBgn0040273	Spt5	Q9V460	119 kDa	1.20517	0.454383	1.02834	1.97757	2.06867	1.19615	0.331394	0.33542	0	0.25642	0.6805	0.24376
Peroxin 7, isoform A OS=Drosophila melanogaster OX=7227 GN=Pex7 PE=4 SV=1	FBgn0035922	Pex7	Q9VSN7	38 kDa	1.20517	1.54333	2.28289	2.18313	2.01656	1.89597	0.644043	0.33542	0.4865	0.816906	0.772333	0.24376
Nuclear migration protein NudC OS=Drosophila melanogaster OX=7227 GN=nudC PE=1 SV=2	FBgn0021768	nudC	Q9VVA6	38 kDa	1.20517	0.454383	0.798921	1.34651	1.1939	0.897811	0.198106	0.33542	0	0.153926	0.398567	0.24376
Gamma-aminobutyric acid transaminase, isoform A OS=Drosophila melanogaster OX=7227 GN=Gabat PE=1 SV=1	FBgn0036927	Gabat	Q9VW68	55 kDa	1.20517	1.55077	2.27672	1.97757	0.820972	1.85428	0.62542	0.33542	0.48982	0.814146	0.6805	0.24376
40S ribosomal protein S17 OS=Drosophila melanogaster OX=7227 GN=RpS17 PE=1 SV=2	FBgn0005533	RpS17	P17704	15 kDa	1.20455	0.904139	0.809874	0.727864	0.827291	0.902742	4.07905	5.51062	4.08568	3.63854	3.24953	4.54038
Elongation factor Tu OS=Drosophila melanogaster OX=7227 GN=mEFTu1 PE=1 SV=1	FBgn0024556	mEFTu1	A1Z9E3	54 kDa	1.20355	3.23625	0.454383	1.1132	1.31455	1.29235	0.374371	0.334698	1.24282	0	0.294333	0.24376
Polyadenylate-binding protein 2 OS=Drosophila melanogaster OX=7227 GN=Pabp2 PE=1 SV=1	FBgn0005648	Pabp2	Q7KNF2	25 kDa	1.20337	0.715673	1.51853	1.20292	1.21976	1.21648	1.19889	1.18379	0.621755	1.54698	1.18327	0.949418
Regulatory particle non-ATPase 3, isoform B OS=Drosophila melanogaster OX=7227 GN=Rpn3 PE=1 SV=1	FBgn0261396	Rpn3	M9PG62	56 kDa	1.20329	1.05339	0.988468	0.909292	0.975858	1.02134	9.84549	11.6356	10.1608	9.52204	8.74307	9.6355
Heterogeneous nuclear ribonucleoprotein 27C OS=Drosophila melanogaster OX=7227 GN=Hrb27C PE=1 SV=2	FBgn0004838	Hrb27C	P48809	45 kDa	1.20154	1.43403	0.234954	1.48387	0.846952	0.917869	0.590039	0.835128	1.036	0	1.07907	0.661
SD19268p OS=Drosophila melanogaster OX=7227 GN=Dmel\CG8778 PE=1 SV=1	FBgn0033761	CG8778	A1Z934	32 kDa	1.20134	1.0542	0.34669	0.34669	0.523568	0.659122	0.182941	0.50043	0.414275	0	0	0.382538
D-Importin 7/RanBP7 OS=Drosophila melanogaster OX=7227 GN=msk PE=1 SV=1	FBgn0026252	msk	Q9VSD6	119 kDa	1.20112	1.3671	1.07764	2.97542	1.60402	1.52344	1.34164	1.01484	1.18312	0.88964	2.81383	0.81092
Probable glutamine--tRNA ligase OS=Drosophila melanogaster OX=7227 GN=Aats-gln PE=2 SV=1	FBgn0027090	GlnRS	Q9Y105	88 kDa	1.19778	0.924603	0.647979	0.820418	0.745759	0.836164	2.68454	3.93332	2.98995	2.03468	2.63017	3.25032
Regulatory particle non-ATPase 10, isoform B OS=Drosophila melanogaster OX=7227 GN=Rpn10 PE=4 SV=1	FBgn0015283	Rpn10	M9PIG8	43 kDa	1.19625	1.11486	1.16913	1.69304	1.28656	1.2685	4.51987	4.25086	3.94785	4.1499	6.10053	3.5202
Ribosomal protein L6, isoform A OS=Drosophila melanogaster OX=7227 GN=RpL6 PE=1 SV=1	FBgn0039857	RpL6	Q9V9W2	28 kDa	1.19617	1.09616	1.18356	1.2339	1.15494	1.16319	6.2765	6.4602	5.9031	6.38998	6.67037	5.36746
GM01350p OS=Drosophila melanogaster OX=7227 GN=alpha-KGDHC PE=1 SV=1	FBgn0037891	CG5214	Q9VGQ1	50 kDa	1.19547	1.0162	0.752155	0.993373	0.912	0.968695	2.37441	2.9778	2.5008	1.79826	2.44007	2.4577
RNA-binding protein squid OS=Drosophila melanogaster OX=7227 GN=sqd PE=1 SV=3	FBgn0263396	sqd	Q08473	36 kDa	1.19529	1.46017	1.09363	1.87926	1.3675	1.33306	3.08542	2.74556	3.39898	2.49478	4.4328	2.26382
60S ribosomal protein L14 OS=Drosophila melanogaster OX=7227 GN=RpL14 PE=1 SV=1	FBgn0017579	RpL14	P55841	19 kDa	1.18942	1.01181	1.52073	1.17039	1.33644	1.30704	8.77384	7.96604	6.74618	10.2415	7.8353	6.66508
Henna, isoform C OS=Drosophila melanogaster OX=7227 GN=Hn PE=1 SV=1	FBgn0001208	Hn	M9PBV1	52 kDa	1.18795	0.685699	1.53857	2.15388	1.51785	1.45187	26.2728	21.46	12.3011	27.8538	39.0743	18.0326
RE34924p OS=Drosophila melanogaster OX=7227 GN=Rpb5 PE=1 SV=1	FBgn0033571	Rpb5	Q7JZF5	24 kDa	1.18714	1.74647	0.418983	0.969614	0.866516	0.930641	1.01563	1.35151	2.08392	0.34564	1.06667	1.10646
40S ribosomal protein S8 OS=Drosophila melanogaster OX=7227 GN=RpS8 PE=3 SV=1	FBgn0039713	RpS8	A0A0B4K6N1	24 kDa	1.18448	1.05873	1.40657	1.33869	1.34808	1.31536	9.3948	8.43976	7.5222	10.0603	9.565	7.0937
Mitochondrial transcription factor A, isoform B OS=Drosophila melanogaster OX=7227 GN=TFAM PE=1 SV=1	FBgn0038805	TFAM	Q86BR8	33 kDa	1.18383	1.80877	0.8926	1.13749	1.18848	1.18755	0.841113	0.837838	1.3873	0.581786	0.7971	0.676214
LD25271p OS=Drosophila melanogaster OX=7227 GN=Dmel\CG6617 PE=1 SV=1	FBgn0030944	CG6617	Q9VWS1	26 kDa	1.17669	0.834471	0.482515	1.19437	0.731127	0.82024	0.403748	0.667422	0.414275	0.153926	0.6805	0.53672
Uncharacterized protein, isoform C OS=Drosophila melanogaster OX=7227 GN=BEST:LD22483 PE=4 SV=1	FBgn0043456	CG4747	X2JDP6	65 kDa	1.1761	0.81576	0.328011	0.290702	0.421634	0.572526	0.957339	2.18059	1.4503	0.46178	0.386167	1.8237
Myosin heavy chain, isoform U OS=Drosophila melanogaster OX=7227 GN=Mhc PE=1 SV=1	FBgn0264695	Mhc	M9ND95	223 kDa	1.17499	1.2331	0.2625	1.17359	0.717214	0.80877	2.01558	3.02019	3.1796	0.51708	3.01633	2.54016
Arsenic resistance protein 2, isoform E OS=Drosophila melanogaster OX=7227 GN=Ars2 PE=1 SV=1	FBgn0033062	Ars2	A0A0B4KEI5	106 kDa	1.17268	1.05349	1.1295	0.801231	1.00616	1.03947	19.6514	22.1958	19.9192	21.3712	15.101	18.8976
Smallminded, isoform H OS=Drosophila melanogaster OX=7227 GN=smid PE=1 SV=1	FBgn0016983	smid	M9PEE1	103 kDa	1.16869	1.75514	0.477752	0.66569	0.826915	0.895269	0.46585	0.670118	1.10825	0.153926	0.294333	0.544094
Protein disulfide-isomerase OS=Drosophila melanogaster OX=7227 GN=Pdi PE=2 SV=1	FBgn0286818	Pdi	P54399	56 kDa	1.16841	2.63979	1.33438	1.87029	1.78787	1.66398	3.02682	2.06491	4.92087	2.38706	3.42727	1.73802
Ran-binding protein M, isoform E OS=Drosophila melanogaster OX=7227 GN=RanBPM PE=1 SV=1	FBgn0262114	RanBPM	A0A0B4K851	107 kDa	1.16838	1.00366	1.07972	1.76385	1.16924	1.16907	0.516791	0.516372	0.41495	0.46178	0.883	0.412698
Tho2, isoform B OS=Drosophila melanogaster OX=7227 GN=tho2 PE=1 SV=1	FBgn0031390	tho2	E2QCS8	189 kDa	1.16517	0.329707	1.2462	1.2858	1.03737	1.06293	0.451441	0.51439	0	0.56428	0.588667	0.412698
Heat shock protein 27 OS=Drosophila melanogaster OX=7227 GN=Hsp27 PE=1 SV=2	FBgn0001226	Hsp27	P02518	24 kDa	1.16281	0.690617	1.83145	1.00218	1.35608	1.31743	14.7891	13.0296	7.65613	20.6386	11.2017	11.1769
LD24721p OS=Drosophila melanogaster OX=7227 GN=Sgt PE=1 SV=1	FBgn0032640	Sgt	Q9VJD4	36 kDa	1.16076	1.03451	0.56998	0.492178	0.633296	0.738789	0.681375	1.1865	1.03537	0.4793	0.386167	0.99406
60S ribosomal protein L10a-2 OS=Drosophila melanogaster OX=7227 GN=RpL10Ab PE=1 SV=2	FBgn0036213	RpL10Ab	Q9VTP4	24 kDa	1.16073	1.49211	1.0847	0.808861	1.09262	1.10624	7.73924	8.13044	10.5096	7.5846	5.6042	6.97648
Endoplasmic reticulum chaperone BiP OS=Drosophila melanogaster OX=7227 GN=Hsc70-3 PE=1 SV=2	FBgn0001218	Hsc70-3	P29844	72 kDa	1.16006	1.20886	1.34231	1.05002	1.23201	1.21762	35.6596	33.9642	35.4015	39.332	30.7233	29.25
Phosphoglycerate mutase OS=Drosophila melanogaster OX=7227 GN=Pglym78 PE=1 SV=2	FBgn0014869	Pglym78	Q9VAN7	29 kDa	1.15801	1.72542	0.347328	0.55801	0.731269	0.816617	0.67736	1.0454	1.6571	0.17144	0.398567	0.875058
40S ribosomal protein S3a OS=Drosophila melanogaster OX=7227 GN=RpS3A PE=1 SV=4	FBgn0017545	RpS3A	P55830	30 kDa	1.15412	1.15954	1.3594	1.11555	1.28304	1.25726	14.6477	13.4294	13.4935	15.8542	12.9738	11.609
Serrate RNA effector molecule homolog OS=Drosophila melanogaster OX=7227 GN=Ars2 PE=1 SV=2	FBgn0033062	Ars2	Q9V9K7	107 kDa	1.15385	1.04059	1.12195	0.808059	1.00211	1.03246	19.3509	21.65	19.505	21.0458	15.101	18.7362
Bifunctional glutamate/proline--tRNA ligase OS=Drosophila melanogaster OX=7227 GN=GluProRS PE=1 SV=2	FBgn0005674	GluProRS	P28668	189 kDa	1.15346	0.736442	1.07939	1.18465	1.04065	1.06321	5.85047	6.36428	3.98997	5.94258	6.5419	5.49056
40S ribosomal protein S10b OS=Drosophila melanogaster OX=7227 GN=RpS10b PE=1 SV=2	FBgn0285947	RpS10b	Q9VWG3	18 kDa	1.1485	1.04238	0.440782	0.576061	0.626303	0.730742	2.41873	3.91754	3.53683	1.37842	1.86377	3.38476
GEO07453p1 OS=Drosophila melanogaster OX=7227 GN=RpL26 PE=1 SV=1	FBgn0036825	RpL26	Q9VVU2	17 kDa	1.14678	1.1351	0.989966	0.645538	0.919706	0.965122	2.74965	3.30542	3.26967	2.82566	1.77193	2.85636
IP09819p OS=Drosophila melanogaster OX=7227 GN=Dmel\CG15602 PE=1 SV=1	FBgn0030694	CG15602	Q4QQ70	39 kDa	1.14205	1.55187	0.746938	0.812234	0.936914	0.97794	4.00482	4.71093	6.4743	3.01088	3.29183	4.09974
ATP-dependent RNA helicase WM6 OS=Drosophila melanogaster OX=7227 GN=Hel25E PE=1 SV=1	FBgn0014189	Hel25E	Q27268	49 kDa	1.13926	2.51243	0.122892	0.590446	0.837164	0.897583	1.27968	1.6789	3.94718	0	0.772333	1.44886
RE25263p OS=Drosophila melanogaster OX=7227 GN=RpL30 PE=1 SV=1	FBgn0086710	RpL30	Q9VJ19	12 kDa	1.13596	0.922065	1.33437	1.40912	1.27949	1.25078	5.73501	5.1899	4.17445	6.13182	6.4867	4.54444
GH11174p OS=Drosophila melanogaster OX=7227 GN=QC PE=1 SV=2	FBgn0052412	QC	Q9VRQ9	38 kDa	1.13504	0.951266	0.805756	0.648633	0.786631	0.856313	0.97975	1.36473	1.1109	0.90992	0.6929	1.17821
mRNA cap guanine-N7 methyltransferase OS=Drosophila melanogaster OX=7227 GN=Rnmt PE=1 SV=2	FBgn0286027	Rnmt	Q9VJQ4	49 kDa	1.13465	1.191	0.496603	0.734659	0.719308	0.802376	1.619	2.37351	2.50148	0.924666	1.46523	2.06776
IP09655p OS=Drosophila melanogaster OX=7227 GN=Mdh2 PE=1 SV=1	FBgn0262559	Mdh2	Q9VEB1	35 kDa	1.13247	2.76727	0.572421	2.22323	1.51326	1.43711	0.69309	0.50314	1.5225	0.153926	1.18327	0.420538
LD17393p OS=Drosophila melanogaster OX=7227 GN=Lk6 PE=1 SV=1	FBgn0017581	Lk6	Q9VGI4	128 kDa	1.13151	0.45543	0.8037	0.915208	0.693408	0.781029	0.62934	1.00285	0.28235	0.6535	0.772333	0.862696
40S ribosomal protein S13 OS=Drosophila melanogaster OX=7227 GN=RpS13 PE=1 SV=3	FBgn0010265	RpS13	Q03334	17 kDa	1.12925	1.2487	1.19328	1.26691	1.21295	1.19621	3.32308	3.12572	3.47782	3.31446	3.5315	2.74472
Apolipophorins OS=Drosophila melanogaster OX=7227 GN=apolpp PE=1 SV=2	FBgn0087002	apolpp	Q9V496	373 kDa	1.12432	1.18906	0.992674	0.866914	0.99701	1.02247	29.0483	31.962	33.814	28.1958	24.598	28.4054
Eukaryotic translation initiation factor 3 subunit K OS=Drosophila melanogaster OX=7227 GN=eIF3k PE=2 SV=1	FBgn0034654	eIF3k	Q9W2D9	26 kDa	1.12388	0.658714	0.201393	0.523678	0.38596	0.533544	1.19678	2.74556	1.52517	0.325366	1.1709	2.42056
60S ribosomal protein L38 OS=Drosophila melanogaster OX=7227 GN=RpL38 PE=1 SV=1	FBgn0040007	RpL38	Q9W5N2	8 kDa	1.12334	0.891369	1.03577	0.639859	0.904875	0.948567	0.534278	0.670118	0.48982	0.60206	0.294333	0.574254
Eukaryotic translation initiation factor 2 subunit 1 OS=Drosophila melanogaster OX=7227 GN=eIF2alpha PE=2 SV=1	FBgn0261609	eIF2alpha	P41374	39 kDa	1.12298	1.93599	1.0706	1.11506	1.3156	1.27708	3.4983	3.05168	5.408	2.89988	3.02873	2.69526
F-box-like/WD repeat-containing protein ebi OS=Drosophila melanogaster OX=7227 GN=ebi PE=1 SV=2	FBgn0263933	ebi	Q95RJ9	72 kDa	1.1188	1.00251	1.35271	1.11201	1.19315	1.17828	25.388	24.0962	21.5705	29.1764	23.9487	21.516
CCHC-type zinc finger nucleic acid binding protein, isoform B OS=Drosophila melanogaster OX=7227 GN=CNBP PE=2 SV=1	FBgn0034802	CG3800	A0A0B4JD46	18 kDa	1.11732	1.587	0.416577	1.09427	0.869875	0.919365	2.2857	2.82157	4.09298	0.924666	2.75917	2.50398
Gelsolin OS=Drosophila melanogaster OX=7227 GN=Gel PE=1 SV=2	FBgn0010225	Gel	Q07171	88 kDa	1.11484	0.550718	0.695033	2.20681	1.01653	1.03619	1.73789	1.8852	0.82855	1.09887	3.93057	1.6701
LD24105p OS=Drosophila melanogaster OX=7227 GN=Dmel\CG10932 PE=1 SV=1	FBgn0029969	CG10932	Q9W3N9	43 kDa	1.10929	0.80745	0.315646	0.664368	0.505859	0.626545	1.45687	2.73577	1.93613	0.63322	1.55707	2.44624
Proteasome subunit beta OS=Drosophila melanogaster OX=7227 GN=Prosbeta4 PE=1 SV=1	FBgn0032596	Prosbeta4	Q9VJJ0	22 kDa	1.10829	1.16249	0.624939	0.491486	0.697988	0.780049	2.484	3.61469	3.80138	1.9497	1.49	3.24166
Eukaryotic translation initiation factor 3 subunit H OS=Drosophila melanogaster OX=7227 GN=eIF3h PE=1 SV=2	FBgn0022023	eIF3h	Q9U9Q4	38 kDa	1.10653	0.970935	1.09763	0.665354	0.93907	0.972561	4.10873	4.70266	4.10153	4.6632	2.74677	4.23038
Protein numb OS=Drosophila melanogaster OX=7227 GN=numb PE=1 SV=2	FBgn0002973	numb	P16554	61 kDa	1.10211	0.214543	0.214543	0.214543	0.214543	0.392056	0.167962	0.83981	0	0	0	0.743196
40S ribosomal protein S19a OS=Drosophila melanogaster OX=7227 GN=RpS19a PE=1 SV=3	FBgn0010412	RpS19a	P39018	17 kDa	1.10073	0.976607	1.62537	0.740255	1.26771	1.23431	4.09226	3.6274	3.19548	5.45308	2.373	3.27688
40S ribosomal protein S21 OS=Drosophila melanogaster OX=7227 GN=RpS21 PE=1 SV=1	FBgn0015521	RpS21	M9PEA6	9 kDa	1.09629	1.20371	0.714742	0.539291	0.790222	0.851437	1.65657	2.19135	2.42595	1.35803	0.974833	1.98104
LD07457p OS=Drosophila melanogaster OX=7227 GN=Dmel\CG10984 PE=1 SV=1	FBgn0036305	CG10984	Q8T0E7	71 kDa	1.09501	1.30095	1.36562	1.13939	1.29622	1.25598	15.7675	13.7207	16.3392	17.1616	14.285	12.5125
GEO08239p1 OS=Drosophila melanogaster OX=7227 GN=RpS16 PE=2 SV=1	FBgn0034743	RpS16	A0A0B4LG52	17 kDa	1.09433	1.17865	1.46493	0.953381	1.29157	1.25212	8.81633	7.67974	8.28707	10.3492	6.66443	7.00024
Triosephosphate isomerase OS=Drosophila melanogaster OX=7227 GN=Tpi PE=1 SV=3	FBgn0086355	Tpi	P29613	27 kDa	1.09394	1.64376	0.161442	0.161442	0.532022	0.644405	0.607288	1.17254	1.8639	0	0	1.05442
Cut up, isoform F OS=Drosophila melanogaster OX=7227 GN=ctp PE=4 SV=1	FBgn0011760	ctp	A0A4D6K1L3	31 kDa	1.09313	1.51665	0.212945	0.212945	0.851889	0.649723	0.416381	0.83908	1.24282	0	0	0.7503
Methylthioribose-1-phosphate isomerase OS=Drosophila melanogaster OX=7227 GN=CG11334 PE=2 SV=1	FBgn0039849	CG11334	Q9V9X4	39 kDa	1.09313	1.51665	0.535886	0.926781	0.538872	0.900137	0.655101	0.83908	1.24282	0.30786	0.6805	0.7503
Thioredoxin peroxidase 1, isoform C OS=Drosophila melanogaster OX=7227 GN=Jafrac1 PE=1 SV=1	FBgn0040309	Jafrac1	X2JF59	22 kDa	1.09151	0.832086	1.09849	0.874719	0.99292	1.01264	11.963	12.9105	9.7938	12.9944	10.306	11.8111
40S ribosomal protein S12 OS=Drosophila melanogaster OX=7227 GN=RpS12 PE=1 SV=2	FBgn0286213	RpS12	P80455	15 kDa	1.09064	0.633289	0.495956	0.510973	0.534508	0.645733	1.9052	3.35773	1.86457	1.41621	1.46523	3.06182
Nucleoside diphosphate kinase OS=Drosophila melanogaster OX=7227 GN=awd PE=1 SV=1	FBgn0000150	awd	A0A0B4LHX6	19 kDa	1.08868	1.42914	0.460418	0.518558	0.722908	0.796063	1.29428	1.84466	2.485	0.66298	0.772333	1.67786
26S proteasome non-ATPase regulatory subunit 2 OS=Drosophila melanogaster OX=7227 GN=Rpn1 PE=1 SV=2	FBgn0028695	Rpn1	Q9VW54	102 kDa	1.08516	0.992333	1.03011	0.963038	0.990615	1.00952	11.534	12.4133	11.3341	11.7733	10.9935	11.4233
Shibire, isoform F OS=Drosophila melanogaster OX=7227 GN=shi PE=1 SV=1	FBgn0003392	shi	A4V4I8	98 kDa	1.08199	1.02121	0.442311	0.616306	0.614638	0.708107	0.368413	0.670118	0.62107	0.153926	0.294333	0.603958
WD_REPEATS_REGION domain-containing protein OS=Drosophila melanogaster OX=7227 GN=Dmel\CG3909 PE=1 SV=1	FBgn0027524	CG3909	Q9XZ19	36 kDa	1.07854	1.11079	0.182086	0.539589	0.503638	0.618618	0.486672	0.99942	1.03537	0	0.398567	0.91186
Chaperonin containing TCP1 subunit 8 OS=Drosophila melanogaster OX=7227 GN=CCT8 PE=1 SV=1	FBgn0284436	CCT8	Q7K3J0	59 kDa	1.0759	1.0381	0.996744	0.904651	0.952336	0.97705	17.543	19.3384	18.6517	17.9007	16.228	17.9598
26S proteasome regulatory complex subunit p50 OS=Drosophila melanogaster OX=7227 GN=Rpt5 PE=1 SV=1	FBgn0028684	Rpt5	Q9V3V6	48 kDa	1.07374	1.1457	0.933298	0.845585	0.960804	0.983391	7.78363	8.5174	9.1018	7.3768	6.66443	7.91852
La-related protein 1 OS=Drosophila melanogaster OX=7227 GN=larp PE=1 SV=5	FBgn0261618	larp	Q9VAW5	178 kDa	1.07259	0.987705	0.958621	0.98826	0.92757	0.956573	5.11488	5.75984	5.28795	5.12626	5.29103	5.3563
Elongation factor 1-alpha 1 OS=Drosophila melanogaster OX=7227 GN=eEF1alpha1 PE=1 SV=2	FBgn0284245	eEF1alpha1	P08736	50 kDa	1.07242	0.973278	1.51532	1.25827	1.3154	1.2668	19.9946	16.8954	15.3148	23.957	19.8587	15.7408
GEO07624p1 OS=Drosophila melanogaster OX=7227 GN=RpL24 PE=1 SV=1	FBgn0032518	RpL24	X2JE06	18 kDa	1.07124	0.968516	1.85516	1.32513	1.5574	1.46017	3.13494	2.24586	2.01103	4.0379	2.82623	2.083
Ribosomal protein L9, isoform C OS=Drosophila melanogaster OX=7227 GN=RpL9 PE=4 SV=1	FBgn0015756	RpL9	X2JDU0	21 kDa	1.06967	0.766778	0.709549	0.870323	0.763718	0.824909	6.95718	9.08172	6.4526	5.95586	7.35137	8.47696
RE44908p OS=Drosophila melanogaster OX=7227 GN=Rrp40 PE=1 SV=1	FBgn0260648	Rrp40	Q8IPX7	25 kDa	1.06621	1.01285	1.45941	1.39486	1.36218	1.30299	11.3323	9.23618	8.76372	12.7172	12.1457	8.65
HL08109p OS=Drosophila melanogaster OX=7227 GN=yip2 PE=1 SV=1	FBgn0040064	yip2	Q9VL70	42 kDa	1.06393	1.15826	0.504741	0.677812	0.687358	0.762673	3.30882	4.69601	5.13033	2.12114	2.91807	4.40162
RH48056p OS=Drosophila melanogaster OX=7227 GN=RpL34b PE=1 SV=1	FBgn0037686	RpL34b	Q9VHE5	18 kDa	1.06364	1.17277	0.996863	0.886255	1.00683	1.01819	1.60807	1.68891	1.88302	1.57014	1.3734	1.57572
GILT-like protein 1 OS=Drosophila melanogaster OX=7227 GN=GILT1 PE=1 SV=1	FBgn0038149	GILT1	Q95RA9	28 kDa	1.06142	0.75102	0.246984	0.716821	0.490452	0.604646	0.293968	0.6694	0.414275	0	0.386167	0.618916
60S ribosomal protein L3 OS=Drosophila melanogaster OX=7227 GN=RpL3 PE=1 SV=3	FBgn0020910	RpL3	O16797	47 kDa	1.05876	0.743454	0.814991	0.676102	0.763794	0.822786	4.10312	5.33808	3.68793	4.06232	3.33543	5.03058
Eukaryotic translation elongation factor 1 beta, isoform C OS=Drosophila melanogaster OX=7227 GN=eEF1beta PE=3 SV=1	FBgn0028737	eEF1beta	A0A0B4LFL3	24 kDa	1.05867	1.13997	0.866942	0.652118	0.883213	0.918304	2.97514	3.46092	3.7423	2.79738	2.0539	3.25788
60S acidic ribosomal protein P0 OS=Drosophila melanogaster OX=7227 GN=RpLP0 PE=1 SV=1	FBgn0000100	RpLP0	P19889	34 kDa	1.05865	0.902816	1.48749	1.09874	1.2605	1.22013	15.7778	13.6628	11.6217	19.2796	14.1878	12.8946
Polyadenylate-binding protein OS=Drosophila melanogaster OX=7227 GN=pAbp PE=1 SV=3	FBgn0265297	pAbp	P21187	70 kDa	1.05608	1.01524	1.11797	0.895183	1.05354	1.05405	15.7596	15.7903	15.1717	16.7276	13.3537	14.941
Pyruvate dehydrogenase E1 component subunit alpha OS=Drosophila melanogaster OX=7227 GN=Pdha PE=1 SV=1	FBgn0028325	l(1)G0334	Q7KVX1	49 kDa	1.05227	0.844062	1.3487	1.0458	1.19771	1.16862	2.8669	2.56124	2.0143	3.33997	2.54427	2.42394
P-element induced wimpy testis, isoform B OS=Drosophila melanogaster OX=7227 GN=piwi PE=1 SV=1	FBgn0004872	piwi	X2J7U0	97 kDa	1.05145	1.29865	1.43822	0.38051	1.15089	1.131	0.400382	0.35794	0.48982	0.56428	0	0.330494
ATP synthase subunit gamma, mitochondrial OS=Drosophila melanogaster OX=7227 GN=ATPsyngamma PE=2 SV=2	FBgn0020235	ATPsyngamma	O01666	33 kDa	1.04863	1.86648	0.683167	0.549949	0.931936	0.955274	1.3532	1.50528	2.8376	0.90992	0.6929	1.42606
60S ribosomal protein L31 OS=Drosophila melanogaster OX=7227 GN=RpL31 PE=1 SV=1	FBgn0285949	RpL31	Q9V597	15 kDa	1.0475	1.36483	1.57061	0.839242	1.37144	1.30666	2.85261	2.24658	2.98865	3.46986	1.75957	2.1355
GEO07455p1 OS=Drosophila melanogaster OX=7227 GN=RpL35A PE=1 SV=1	FBgn0037328	RpL35A	Q9VNB9	18 kDa	1.04427	1.60509	0.791961	0.956939	1.01319	1.0194	1.4763	1.51726	2.44112	1.10163	1.3734	1.44434
Little imaginal discs, isoform C OS=Drosophila melanogaster OX=7227 GN=lid PE=4 SV=1	FBgn0031759	lid	M9NEV0	204 kDa	1.04291	0.440851	0.541351	0.300348	0.415177	0.540722	1.91748	3.88682	1.52583	1.91994	0.974833	3.71856
FI01414p OS=Drosophila melanogaster OX=7227 GN=Mtr3 PE=1 SV=1	FBgn0036916	Mtr3	Q9VW53	37 kDa	1.0425	0.885684	0.985508	1.37766	1.03868	1.03944	8.53588	8.56156	7.24318	8.08242	11.3793	8.20426
Guanine nucleotide-binding protein subunit beta-like protein OS=Drosophila melanogaster OX=7227 GN=Rack1 PE=1 SV=2	FBgn0020618	Rack1	O18640	36 kDa	1.04233	0.917693	1.25677	1.01082	1.12655	1.10971	20.8452	19.5672	17.2033	23.6346	18.9697	18.7644
L-lactate dehydrogenase OS=Drosophila melanogaster OX=7227 GN=Ldh PE=1 SV=1	FBgn0001258	ImpL3	B5RJQ0	36 kDa	1.03862	1.54833	0.9999	1.5974	1.31446	1.25929	1.94325	1.56716	2.43587	1.50117	2.5195	1.50134
GH11341p OS=Drosophila melanogaster OX=7227 GN=Rpn5 PE=1 SV=1	FBgn0028690	Rpn5	Q9V3Z4	58 kDa	1.03827	1.23248	1.09071	1.08593	1.12573	1.10824	10.3033	9.63996	11.4812	10.1372	10.0919	9.2772
Probable H/ACA ribonucleoprotein complex subunit 1 OS=Drosophila melanogaster OX=7227 GN=CG4038 PE=2 SV=1	FBgn0011824	CG4038	Q7KVQ0	23 kDa	1.03724	0.738552	1.03754	0.954677	0.91612	0.940344	3.57807	3.96767	2.76668	3.96888	3.6357	3.81794
Proteasome subunit alpha type-6 OS=Drosophila melanogaster OX=7227 GN=Prosalpha1 PE=1 SV=2	FBgn0263121	Prosalpha1	Q9XZJ4	27 kDa	1.03506	0.860072	1.06139	0.716229	0.908737	0.934001	6.34592	7.0545	5.82755	7.23916	4.81897	6.80868
IP10364p OS=Drosophila melanogaster OX=7227 GN=Rrp42 PE=1 SV=1	FBgn0034065	Rrp42	Q29QQ9	32 kDa	1.03432	1.23529	0.930341	1.21927	1.07603	1.06769	5.92361	5.73212	6.88535	5.13548	6.7934	5.5352
40S ribosomal protein S24 OS=Drosophila melanogaster OX=7227 GN=RpS24 PE=1 SV=1	FBgn0261596	RpS24	Q9W229	15 kDa	1.03376	0.624433	0.357689	0.254453	0.404618	0.530446	1.02521	2.19059	1.24282	0.6252	0.386167	2.11242
Actin, larval muscle OS=Drosophila melanogaster OX=7227 GN=Act79B PE=1 SV=2	FBgn0000045	Act79B	P02574	42 kDa	1.03293	0.900903	1.46883	1.71791	1.41982	1.34244	26.9073	20.6568	17.9905	29.4596	34.4897	19.9917
Protein purity of essence OS=Drosophila melanogaster OX=7227 GN=poe PE=1 SV=1	FBgn0011230	poe	Q9VLT5	591 kDa	1.03196	0.953722	0.787131	1.29544	0.944907	0.962317	8.29139	8.90612	8.21552	6.74502	11.2319	8.62402
40S ribosomal protein S3 OS=Drosophila melanogaster OX=7227 GN=RpS3 PE=1 SV=1	FBgn0002622	RpS3	Q06559	27 kDa	1.02861	0.899647	1.18958	1.00135	1.10071	1.08629	21.414	20.2662	17.6998	23.4694	19.7237	19.6968
Nucleosome remodeling factor - 38kD, isoform C OS=Drosophila melanogaster OX=7227 GN=Nurf-38 PE=1 SV=1	FBgn0016687	Nurf-38	A0A0B4K7G9	33 kDa	1.02713	1.44573	0.653915	0.949941	0.884039	0.912658	1.01683	1.16984	1.72932	0.671006	1.06667	1.13357
Uncharacterized protein, isoform D OS=Drosophila melanogaster OX=7227 GN=CG14730 PE=1 SV=2	FBgn0051368	CG31368	Q7KSN8	172 kDa	1.02697	0.54579	1.37351	1.58405	1.93278	1.12558	0.215647	0.17897	0	0.30786	0.386167	0.168938
DNA replication licensing factor Mcm3 OS=Drosophila melanogaster OX=7227 GN=Mcm3 PE=1 SV=1	FBgn0284442	Mcm3	Q9XYU1	91 kDa	1.02697	3.71969	0.54579	2.91984	1.15024	1.75162	0.448493	0.17897	1.1805	0	0.883	0.168938
Heat shock protein 83, isoform B OS=Drosophila melanogaster OX=7227 GN=Hsp83 PE=3 SV=1	FBgn0001233	Hsp83	M9PBL3	82 kDa	1.02693	1.22683	0.98083	0.890259	1.00165	1.0067	12.8875	13.1506	15.75	12.5511	11.3734	12.8004
Actin-5C OS=Drosophila melanogaster OX=7227 GN=Act5C PE=1 SV=4	FBgn0000042	Act5C	P10987	42 kDa	1.02618	0.887806	1.31425	1.9073	1.37653	1.30646	36.9878	29.0092	25.07	37.2096	54.0917	28.2638
Uncharacterized protein OS=Drosophila melanogaster OX=7227 GN=dTti1 PE=1 SV=1	FBgn0037741	CG16908	Q9VH80	124 kDa	1.02338	0.385844	0.385844	0.385844	0.385844	0.513351	0.067084	0.33542	0	0	0	0.32312
GH23839p OS=Drosophila melanogaster OX=7227 GN=Dmel\CG10585 PE=1 SV=1	FBgn0037044	CG10585	Q9VP87	49 kDa	1.02259	0.998494	0.753526	1.97165	1.17674	1.14591	0.588298	0.50314	0.4865	0.31734	1.1585	0.48754
Dynein light intermediate chain OS=Drosophila melanogaster OX=7227 GN=Dlic PE=1 SV=2	FBgn0030276	Dlic	Q9VZ20	54 kDa	1.01949	1.30048	0.574598	0.534631	0.717354	0.777781	2.65214	3.53942	4.5709	1.90628	1.75957	3.46788
FACT complex subunit Ssrp1 OS=Drosophila melanogaster OX=7227 GN=Ssrp PE=1 SV=2	FBgn0010278	Ssrp	Q05344	82 kDa	1.01944	1.09734	1.55323	1.31061	1.4012	1.32485	40.3514	31.0026	33.3872	47.3424	39.9157	30.4076
Serine/threonine-protein phosphatase OS=Drosophila melanogaster OX=7227 GN=mts PE=3 SV=1	FBgn0004177	mts	X2JDI1	35 kDa	1.0194	2.36902	0.509621	0.198818	0.93562	0.952375	0.769408	0.837838	2.21585	0.31734	0	0.818034
Actin-57B OS=Drosophila melanogaster OX=7227 GN=Act57B PE=1 SV=1	FBgn0000044	Act57B	P53501	42 kDa	1.01934	0.893059	1.46865	1.78175	1.43012	1.34796	31.7625	23.9696	20.975	34.6246	42.0493	23.511
60S ribosomal protein L4 OS=Drosophila melanogaster OX=7227 GN=RpL4 PE=1 SV=2	FBgn0003279	RpL4	P09180	45 kDa	1.01857	0.673063	1.0482	0.798837	0.907894	0.93003	11.7118	12.8462	8.41975	13.2257	10.0311	12.6082
Ras-like GTP-binding protein Rho1 OS=Drosophila melanogaster OX=7227 GN=Rho1 PE=1 SV=1	FBgn0014020	Rho1	P48148	22 kDa	1.0184	1.09761	0.64889	0.169582	0.701155	0.764604	0.712277	1.01608	1.1109	0.57376	0	0.99406
Spellchecker1, isoform D OS=Drosophila melanogaster OX=7227 GN=spel1 PE=1 SV=1	FBgn0015546	spel1	M9ND86	103 kDa	1.01703	1.47654	1.14593	0.379956	1.05585	1.04809	1.42219	1.37403	2.08655	1.5739	0.386167	1.34762
Isocitrate dehydrogenase [NADP] OS=Drosophila melanogaster OX=7227 GN=Idh PE=1 SV=2	FBgn0001248	Idh	B7Z0E0	54 kDa	1.01689	6.43502	2.63056	1.61612	3.30179	2.84481	0.834093	0.167714	2.14292	0.755986	0.386167	0.161556
Chromatin-remodeling complex ATPase chain Iswi OS=Drosophila melanogaster OX=7227 GN=Iswi PE=1 SV=1	FBgn0011604	Iswi	Q24368	119 kDa	1.01628	0.375314	0.944498	1.46366	0.884562	0.910905	0.28969	0.346684	0	0.30786	0.588667	0.33788
Pop2, isoform B OS=Drosophila melanogaster OX=7227 GN=Pop2 PE=1 SV=1	FBgn0036239	Pop2	Q8I0I5	33 kDa	1.01615	0.688984	0.434682	0.492178	0.545769	0.639845	0.562932	1.01339	0.621755	0.31734	0.386167	0.99406
Ribosomal protein S15, isoform B OS=Drosophila melanogaster OX=7227 GN=RpS15 PE=1 SV=1	FBgn0034138	RpS15	A1ZAH8	17 kDa	1.01606	0.83554	1.28554	0.569724	1.04974	1.04301	1.43714	1.39477	1.1109	1.81853	0.6929	1.36952
LD24793p OS=Drosophila melanogaster OX=7227 GN=Ref1 PE=1 SV=1	FBgn0010774	Ref1	Q9V3E7	28 kDa	1.01445	0.899354	0.783008	0.495364	0.752545	0.804925	2.02948	2.61059	2.29137	1.96869	1.1709	2.57052
60S ribosomal protein L7a OS=Drosophila melanogaster OX=7227 GN=RpL7A PE=1 SV=2	FBgn0014026	RpL7A	P46223	31 kDa	1.01291	1.05787	1.10732	0.73623	1.00058	1.00305	6.45518	6.52066	6.81908	7.14734	4.68407	6.43496
40S ribosomal protein S5a OS=Drosophila melanogaster OX=7227 GN=RpS5a PE=1 SV=1	FBgn0002590	RpS5a	Q24186	25 kDa	1.01241	0.976924	1.05563	0.871583	1.00419	1.00584	5.44369	5.4806	5.28138	5.72322	4.69	5.41092
LD33749p OS=Drosophila melanogaster OX=7227 GN=Dmel\CG7878 PE=1 SV=1	FBgn0037549	CG7878	Q7K4L8	79 kDa	1.01023	1.18558	0.913137	1.9072	1.20953	1.16967	2.38808	2.03488	2.42333	1.8198	4.02187	2.01222
CG9273 protein OS=Drosophila melanogaster OX=7227 GN=RPA2 PE=1 SV=2	FBgn0288834	RPA2	Q9VIH1	26 kDa	1.00965	0.873075	0.61361	1.24313	0.853088	0.8844	2.25323	2.60108	2.22178	1.50117	3.24953	2.57428
Selenide, water dikinase OS=Drosophila melanogaster OX=7227 GN=SelD PE=2 SV=1	FBgn0261270	SelD	O18373	43 kDa	1.00947	2.26235	1.50495	0.556842	1.37827	1.30451	0.272566	0.16501	0.621755	0.34564	0	0.161556
Protein PTCD3 homolog, mitochondrial OS=Drosophila melanogaster OX=7227 GN=CG4679 PE=2 SV=1	FBgn0033816	CG4679	A1Z9A8	74 kDa	1.00923	0.768153	0.861153	1.48393	1.05368	1.04479	0.354388	0.33542	0.206805	0.25642	0.588667	0.330494
26S proteasome regulatory complex subunit p48A OS=Drosophila melanogaster OX=7227 GN=Rpt3 PE=1 SV=1	FBgn0028686	Rpt3	Q9V405	47 kDa	1.00884	0.830339	0.7749	0.597677	0.726007	0.782573	3.92445	5.11782	4.17638	3.88398	2.94927	5.0712
60S ribosomal protein L5 OS=Drosophila melanogaster OX=7227 GN=RpL5 PE=1 SV=2	FBgn0064225	RpL5	Q9W5R8	34 kDa	1.0085	1.07025	1.40995	1.46862	1.3388	1.27274	11.6143	9.16082	9.7341	12.8883	13.433	9.08188
Eukaryotic translation initiation factor 4A, isoform E OS=Drosophila melanogaster OX=7227 GN=eIF4A PE=1 SV=1	FBgn0001942	eIF4A	C9QP42	46 kDa	1.00802	1.66665	0.907573	1.60258	1.2586	1.20848	6.74189	5.58988	9.37487	5.01262	9.0067	5.54378
14-3-3 protein zeta OS=Drosophila melanogaster OX=7227 GN=14-3-3zeta PE=1 SV=1	FBgn0004907	14-3-3zeta	P29310	28 kDa	1.00615	1.27006	0.897209	0.962527	1.03953	1.03286	3.40327	3.31002	4.23148	2.92964	3.1577	3.28854
40S ribosomal protein S5b OS=Drosophila melanogaster OX=7227 GN=RpS5b PE=2 SV=1	FBgn0038277	RpS5b	Q9VFE4	26 kDa	1.00389	1.02853	1.11126	0.845106	1.03904	1.03201	5.30058	5.15058	5.282	5.72322	4.30383	5.12986
Myosin-IA OS=Drosophila melanogaster OX=7227 GN=Myo31DF PE=2 SV=1	FBgn0086347	Myo31DF	Q23978	117 kDa	1.00306	0.868671	0.50284	2.48866	1.07268	1.05876	0.548527	0.50899	0.4136	0.153926	1.5635	0.50682
FI18409p1 OS=Drosophila melanogaster OX=7227 GN=Dmel\CG17047 PE=2 SV=1	FBgn0033827	CG17047	A1Z9B9	43 kDa	1.00202	1.65962	1.37351	1.33714	1.36697	1.29398	0.278279	0.169688	0.414275	0.30786	0.294333	0.168938
Actin-42A OS=Drosophila melanogaster OX=7227 GN=Act42A PE=1 SV=3	FBgn0000043	Act42A	P02572	42 kDa	1.00039	0.88849	1.31115	1.91249	1.3747	1.29984	36.1655	27.787	24.6562	36.482	53.307	27.7762
Coronin OS=Drosophila melanogaster OX=7227 GN=coro PE=1 SV=1	FBgn0265935	coro	A0A0B4KEJ7	58 kDa	1	1	1	3.89984	7.36595	1.57997	0.117733	0	0	0	0.588667	0
Without children, isoform E OS=Drosophila melanogaster OX=7227 GN=woc PE=1 SV=1	FBgn0010328	woc	A0A0B4KHZ0	189 kDa	1	1	1	3.89984	4.47299	1.57997	0.117733	0	0	0	0.588667	0
Chondrocyte-derived ezrin-like domain containing protein, isoform F OS=Drosophila melanogaster OX=7227 GN=Cdep PE=1 SV=1	FBgn0265082	Cdep	A0A0C4DHA1	132 kDa	1	1	1	5.34975	4.3441	1.86995	0.1766	0	0	0	0.883	0
Glyoxalase 1 OS=Drosophila melanogaster OX=7227 GN=Glo1 PE=1 SV=1	FBgn0283450	Glo1	A1Z6X6	20 kDa	1	1	1	5.34975	4.15776	1.86995	0.1766	0	0	0	0.883	0
MIP24650p OS=Drosophila melanogaster OX=7227 GN=AANATL4 PE=2 SV=1	FBgn0034429	CG18607	A1ZBI9	25 kDa	1	1	1	7.70443	3.62503	2.34089	0.2722	0	0	0	1.361	0
Chondrocyte-derived ezrin-like domain containing protein, isoform G OS=Drosophila melanogaster OX=7227 GN=Cdep PE=1 SV=2	FBgn0265082	Cdep	A8JQT5	473 kDa	1	1	1	3.89984	3.45144	1.57997	0.117733	0	0	0	0.588667	0
Non-specific serine/threonine protein kinase OS=Drosophila melanogaster OX=7227 GN=Pak PE=4 SV=2	FBgn0267698	Pak	B7Z0W0	90 kDa	1	1	1	4.8046	3.27858	1.76092	0.154467	0	0	0	0.772333	0
Ada2a-containing complex component 3, isoform D OS=Drosophila melanogaster OX=7227 GN=Atac3 PE=4 SV=1	FBgn0052343	Atac3	M9NFF9	64 kDa	1	1	14.715	1	3.0732	6.09276	1.03383	0	0	2.78414	0	0
Uncharacterized protein, isoform F OS=Drosophila melanogaster OX=7227 GN=Dmel\CG9674 PE=1 SV=1	FBgn0036663	CG9674	M9NFH8	232 kDa	1	4.06283	1	1	2.73482	1.61257	0.124351	0	0.621755	0	0	0
Alcohol dehydrogenase class-3 OS=Drosophila melanogaster OX=7227 GN=Fdh PE=1 SV=3	FBgn0011768	Fdh	P46415	40 kDa	1	5.08153	1.75826	1	2.67611	2.06906	0.217019	0	0.82855	0.153926	0	0
DNA replication licensing factor Mcm2 OS=Drosophila melanogaster OX=7227 GN=Mcm2 PE=1 SV=1	FBgn0014861	Mcm2	P49735	100 kDa	1	3.03744	1	2.9023	2.33632	1.78795	0.159953	0	0.4136	0	0.386167	0
Thioredoxin reductase 1, mitochondrial OS=Drosophila melanogaster OX=7227 GN=Trxr-1 PE=1 SV=2	FBgn0020653	Trxr-1	P91938	64 kDa	1	11.2103	1.75826	2.9023	2.27509	3.67528	0.543082	0	2.0727	0.153926	0.386167	0
DNA-binding protein Ets97D OS=Drosophila melanogaster OX=7227 GN=Ets97D PE=1 SV=2	FBgn0004510	Ets97D	Q04688	53 kDa	1	1	5.16358	1	2.08744	2.38786	0.281735	0	0	0.845206	0	0
Beta-hexosaminidase OS=Drosophila melanogaster OX=7227 GN=Hexo1 PE=1 SV=1	FBgn0041630	Hexo1	Q0E8H9	71 kDa	1	1	2.70266	12.0542	2.08744	3.77839	0.564013	0	0	0.34564	2.244	0
ATPase ASNA1 homolog OS=Drosophila melanogaster OX=7227 GN=CG1598 PE=2 SV=1	FBgn0033191	CG1598	Q7JWD3	38 kDa	1	5.79323	1	6.7069	1.98493	3.10002	0.426305	0	0.973025	0	1.1585	0
Eip55E, isoform A OS=Drosophila melanogaster OX=7227 GN=Eip55E PE=1 SV=1	FBgn0000566	Eip55E	Q7JXZ2	43 kDa	1	4.06283	1	1	1.97962	1.61257	0.124351	0	0.621755	0	0	0
Probable cytosolic iron-sulfur protein assembly protein Ciao1 OS=Drosophila melanogaster OX=7227 GN=Ciao1 PE=1 SV=1	FBgn0033972	Ciao1	Q7K1Y4	37 kDa	1	3.03744	1	1	1.95115	1.40749	0.08272	0	0.4136	0	0	0
FI19310p1 OS=Drosophila melanogaster OX=7227 GN=Psa PE=1 SV=1	FBgn0261243	Psa	Q8IRH1	123 kDa	1	3.04076	1	7.25205	1.76571	2.65856	0.336688	0	0.414275	0	1.26917	0
DNA replication licensing factor Mcm6 OS=Drosophila melanogaster OX=7227 GN=Mcm6 PE=1 SV=1	FBgn0025815	Mcm6	Q9V461	92 kDa	1	6.45601	1	5.34975	1.76571	2.96115	0.398114	0	1.10757	0	0.883	0
GM14349p OS=Drosophila melanogaster OX=7227 GN=Dmel\CG7920 PE=1 SV=1	FBgn0039737	CG7920	Q9VAC1	52 kDa	1	2.02202	2.70266	6.25452	1.72496	2.82286	0.370041	0	0.20747	0.34564	1.06667	0
RE59232p OS=Drosophila melanogaster OX=7227 GN=Dmel\CG31249 PE=1 SV=2	FBgn0051249	CG31249	Q9VEG8	28 kDa	1	6.10037	1	1	1.72496	2.02007	0.207075	0	1.03537	0	0	0
Protein roadkill OS=Drosophila melanogaster OX=7227 GN=rdx PE=1 SV=2	FBgn0264493	rdx	Q9VFP2	90 kDa	1	1	6.05241	1	1.72496	3.52621	0.51282	0	0	1.02564	0	0
Dipeptidyl peptidase 3 OS=Drosophila melanogaster OX=7227 GN=DppIII PE=2 SV=2	FBgn0037580	DppIII	Q9VHR8	89 kDa	1	3.03744	1	1	1.72496	1.40749	0.08272	0	0.4136	0	0	0
LD35289p OS=Drosophila melanogaster OX=7227 GN=Dmel\CG8003 PE=1 SV=1	FBgn0036096	CG8003	Q9VTB0	46 kDa	1	1	1	3.89984	1.51102	1.57997	0.117733	0	0	0	0.588667	0
Actin-interacting protein 1 OS=Drosophila melanogaster OX=7227 GN=flr PE=2 SV=1	FBgn0260049	flr	Q9VU68	67 kDa	1	3.04409	1	1	1.51102	1.40882	0.08299	0	0.41495	0	0	0
LD35087p OS=Drosophila melanogaster OX=7227 GN=anon-18DEc PE=1 SV=1	FBgn0031061	CG14232	Q9VWD5	55 kDa	1	3.04409	1	1	1.50936	1.40882	0.08299	0	0.41495	0	0	0
Gamma-tubulin complex component 3 OS=Drosophila melanogaster OX=7227 GN=Grip91 PE=1 SV=2	FBgn0001612	Grip91	Q9XYP8	104 kDa	1	2.39089	2.51655	1	1.50936	1.78369	0.15909	0	0.28235	0.30786	0	0
14-3-3 protein epsilon OS=Drosophila melanogaster OX=7227 GN=14-3-3epsilon PE=1 SV=2	FBgn0020238	14-3-3epsilon	P92177	30 kDa	0.998774	1.15511	0.46378	0.530189	0.656955	0.725319	5.30859	7.38654	8.57455	3.3212	3.82583	7.39586
Kinesin light chain, isoform B OS=Drosophila melanogaster OX=7227 GN=Klc PE=4 SV=1	FBgn0010235	Klc	M9PF24	58 kDa	0.996709	0.54579	1.78734	2.3754	2.13135	1.41575	0.323569	0.167714	0	0.46178	0.6805	0.168938
Kinesin heavy chain OS=Drosophila melanogaster OX=7227 GN=Khc PE=1 SV=2	FBgn0001308	Khc	P17210	110 kDa	0.996709	1.8538	1.64905	3.16675	1.82281	1.90443	0.505328	0.167714	0.4865	0.410346	0.974833	0.168938
Mitochondrial ribosomal protein S5, isoform A OS=Drosophila melanogaster OX=7227 GN=mRpS5 PE=1 SV=1	FBgn0287187	mRpS5	Q8SYP9	46 kDa	0.996709	0.54579	2.06292	2.12849	1.71723	1.57313	0.382106	0.167714	0	0.56428	0.588667	0.168938
Cullin 5 OS=Drosophila melanogaster OX=7227 GN=Cul5 PE=1 SV=1	FBgn0288875	Cul5	Q9VAQ0	97 kDa	0.996709	1.30492	0.959638	4.205	1.5205	1.65759	0.413521	0.167714	0.28235	0.153926	1.361	0.168938
DNA replication licensing factor Mcm5 OS=Drosophila melanogaster OX=7227 GN=Mcm5 PE=1 SV=1	FBgn0017577	Mcm5	Q9VGW6	82 kDa	0.996709	0.54579	0.54579	2.12849	0.941465	0.952514	0.151276	0.167714	0	0	0.588667	0.168938
RE39606p OS=Drosophila melanogaster OX=7227 GN=Rsf1 PE=1 SV=1	FBgn0011305	Rsf1	Q8SYR3	21 kDa	0.996011	0.900931	0.819001	0.471018	0.763763	0.810213	4.0377	5.01018	4.51253	4.0837	2.26233	5.03106
GEO11453p1 OS=Drosophila melanogaster OX=7227 GN=NHP2 PE=2 SV=1	FBgn0029148	NHP2	M9PCI2	18 kDa	0.995746	1.13743	0.840508	0.545642	0.823767	0.858163	2.88364	3.3785	3.8881	2.82014	1.75957	3.3938
DNA polymerase delta catalytic subunit OS=Drosophila melanogaster OX=7227 GN=DNApol-delta PE=2 SV=2	FBgn0263600	DNApol-delta	P54358	125 kDa	0.995269	0.667834	0.517015	0.61057	0.568849	0.654133	1.15725	1.86664	1.18575	0.87212	1.06667	1.87648
Proteasome subunit alpha type-7-1 OS=Drosophila melanogaster OX=7227 GN=Prosalpha4 PE=1 SV=2	FBgn0004066	Prosalpha4	P22769	28 kDa	0.9944	1.06539	1.07141	1.06384	1.06139	1.04799	3.88067	3.67184	3.94848	3.97192	3.94243	3.69366
26S proteasome regulatory complex subunit p48B OS=Drosophila melanogaster OX=7227 GN=Rpt1 PE=1 SV=1	FBgn0028687	Rpt1	Q7KMQ0	49 kDa	0.98974	1.19001	0.89234	0.835537	0.954069	0.961203	8.61429	8.87606	10.7131	7.9826	7.46153	8.97018
60S ribosomal protein L18a OS=Drosophila melanogaster OX=7227 GN=RpL18A PE=1 SV=1	FBgn0010409	RpL18A	P41093	21 kDa	0.9873	0.910105	1.09385	0.919867	1.01447	1.00903	6.58367	6.43748	5.91828	7.15412	5.98393	6.5229
Uncharacterized protein, isoform E OS=Drosophila melanogaster OX=7227 GN=CG8963 PE=1 SV=1	FBgn0034181	CG8963	A0A0B4K891	58 kDa	0.985632	1.11303	0.662564	0.722796	0.778477	0.819908	3.37952	4.10364	4.66028	2.69202	2.9552	4.16642
26S proteasome non-ATPase regulatory subunit 6 OS=Drosophila melanogaster OX=7227 GN=Rpn7 PE=2 SV=1	FBgn0028688	Rpn7	Q9V3G7	45 kDa	0.983283	1.06711	0.658712	0.732443	0.779703	0.820419	5.17485	6.24242	6.79193	4.11486	4.59817	6.352
40S ribosomal protein S7 OS=Drosophila melanogaster OX=7227 GN=RpS7 PE=1 SV=1	FBgn0039757	RpS7	Q9VA91	22 kDa	0.980671	1.07601	1.12882	0.841157	1.05161	1.03742	7.96489	7.5181	8.2687	8.68448	6.41967	7.67028
60S ribosomal protein L13 OS=Drosophila melanogaster OX=7227 GN=RpL13 PE=1 SV=1	FBgn0011272	RpL13	P41126	25 kDa	0.979817	0.961237	1.76647	1.16694	1.46651	1.36918	6.61755	4.67796	4.5854	8.59668	5.61013	4.7785
Zinc-finger protein at 72D, isoform B OS=Drosophila melanogaster OX=7227 GN=Zn72D PE=1 SV=1	FBgn0263603	Zn72D	Q86BI3	96 kDa	0.979275	0.792635	1.01827	0.869124	0.919244	0.93125	12.7723	13.4414	10.8409	13.9847	11.9067	13.7302
Hyperplastic discs, isoform B OS=Drosophila melanogaster OX=7227 GN=hyd PE=1 SV=1	FBgn0002431	hyd	A0A0B4LGZ6	319 kDa	0.978096	0.991426	0.977653	1.1061	0.977318	0.977474	6.97645	6.98102	7.07892	6.97776	7.9212	7.1419
Regulator of nonsense transcripts 1 homolog OS=Drosophila melanogaster OX=7227 GN=Upf1 PE=1 SV=2	FBgn0030354	Upf1	Q9VYS3	130 kDa	0.973284	2.50226	0.562214	0.662039	1.04395	1.02982	0.73275	0.681382	2.0707	0.30786	0.398567	0.705658
Oxygen-dependent coproporphyrinogen-III oxidase OS=Drosophila melanogaster OX=7227 GN=Coprox PE=2 SV=1	FBgn0021944	Coprox	Q9V3D2	44 kDa	0.972304	0.900977	0.613121	0.958918	0.789374	0.82596	7.34446	8.68172	8.02995	5.39958	8.5594	8.9348
60S ribosomal protein L27a OS=Drosophila melanogaster OX=7227 GN=RpL27A PE=1 SV=2	FBgn0285948	RpL27A	P41092	17 kDa	0.970852	0.771181	1.24107	0.999271	1.06378	1.04519	2.2407	2.06689	1.60005	2.69866	2.13333	2.13504
Failed axon connections OS=Drosophila melanogaster OX=7227 GN=fax PE=1 SV=1	FBgn0014163	fax	Q95RI5	47 kDa	0.968398	1.01407	0.514259	0.772375	0.684082	0.740945	3.74999	4.96346	5.20713	2.5406	3.91767	5.13206
Fat facets, isoform E OS=Drosophila melanogaster OX=7227 GN=faf PE=3 SV=1	FBgn0005632	faf	A0A0B4K6W2	310 kDa	0.966895	1.57387	1.55623	3.42993	2.03874	1.82437	2.44869	1.20236	2.08458	2.05894	4.78233	1.25048
RE67940p OS=Drosophila melanogaster OX=7227 GN=NudC-L PE=2 SV=2	FBgn0051251	CG31251	Q8IN95	35 kDa	0.966012	0.881982	1.19467	2.05373	1.30797	1.23958	2.22122	1.68621	1.52187	2.1334	3.81343	1.75268
60S ribosomal protein L13a OS=Drosophila melanogaster OX=7227 GN=RpL13A PE=1 SV=1	FBgn0037351	RpL13A	Q9VNE9	24 kDa	0.957562	0.904009	0.948051	0.775792	0.895045	0.907549	2.09288	2.2194	2.08392	2.19534	1.75957	2.32676
26S proteasome regulatory subunit 8 OS=Drosophila melanogaster OX=7227 GN=Rpt6 PE=1 SV=2	FBgn0020369	Rpt6	O18413	46 kDa	0.956872	1.21112	0.994565	1.0204	1.02965	1.0151	7.61083	7.16264	9.11975	7.45278	7.65163	7.49462
Kinesin heavy chain 73, isoform E OS=Drosophila melanogaster OX=7227 GN=Khc-73 PE=1 SV=1	FBgn0019968	Khc-73	A0A0B4KFR5	219 kDa	0.956391	1.03374	1.08832	1.17025	1.09421	1.06665	36.2998	32.5266	35.1737	37.0414	39.8453	34.019
Histone H4 OS=Drosophila melanogaster OX=7227 GN=His4 PE=1 SV=2	FBgn0001200	His4	P84040	11 kDa	0.95611	1.28789	1.32521	1.84914	1.49979	1.39106	4.35908	2.93264	4.02072	4.14312	5.8614	3.07658
Tripeptidyl-peptidase 2 OS=Drosophila melanogaster OX=7227 GN=TppII PE=1 SV=2	FBgn0020370	TppII	Q9V6K1	159 kDa	0.954408	0.834924	1.10794	0.860321	0.978791	0.973914	17.0375	16.6922	14.577	19.41	15.0266	17.4993
ATP synthase subunit alpha, mitochondrial OS=Drosophila melanogaster OX=7227 GN=blw PE=1 SV=2	FBgn0011211	blw	P35381	59 kDa	0.952624	1.35911	1.01264	0.939257	1.05977	1.03834	10.7639	9.85852	14.1518	10.4924	9.71733	10.3589
RNA-binding protein lark OS=Drosophila melanogaster OX=7227 GN=lark PE=1 SV=1	FBgn0011640	lark	Q94901	40 kDa	0.9526	1.04373	0.987323	0.630238	0.898561	0.909369	3.72529	3.91204	4.3057	4.06204	2.5195	4.1168
40S ribosomal protein S20 OS=Drosophila melanogaster OX=7227 GN=RpS20 PE=1 SV=1	FBgn0019936	RpS20	P55828	13 kDa	0.952161	0.904173	0.81266	0.739625	0.829646	0.854149	1.9574	2.2053	2.08392	1.85246	1.66773	2.3263
Protein disulfide-isomerase (Fragment) OS=Drosophila melanogaster OX=7227 GN=ERp60 PE=1 SV=1	FBgn0033663	ERp60	Q3YMU0	55 kDa	0.952096	1.51349	1.12113	1.79467	1.36968	1.28616	3.03146	2.19135	3.60315	2.61644	4.31027	2.31182
Proteasome subunit beta OS=Drosophila melanogaster OX=7227 GN=Prosbeta2 PE=1 SV=1	FBgn0023174	Prosbeta2	Q9VUJ1	30 kDa	0.951587	1.18045	1.00109	0.853369	0.988254	0.980921	4.63914	4.49434	5.62407	4.7387	4.0095	4.73332
Casein kinase I isoform alpha OS=Drosophila melanogaster OX=7227 GN=CkIalpha PE=1 SV=1	FBgn0015024	CkIalpha	P54367	40 kDa	0.951172	1.04822	0.603506	1.35516	0.863988	0.881425	1.07349	1.1745	1.31505	0.671006	1.75957	1.24521
GEO07602p1 OS=Drosophila melanogaster OX=7227 GN=RpL12 PE=1 SV=1	FBgn0034968	RpL12	Q9W1B9	18 kDa	0.951085	0.82724	1.23128	0.950536	1.06055	1.03865	3.99156	3.63792	3.13777	4.76946	3.6357	3.83546
Barentsz, isoform D OS=Drosophila melanogaster OX=7227 GN=btz PE=1 SV=1	FBgn0045862	btz	A0A0B4KH64	89 kDa	0.950927	0.284882	0.720011	0.408905	0.531077	0.615047	0.683184	1.16713	0.20747	0.83442	0.386167	1.23784
Kinesin heavy chain 73, isoform D OS=Drosophila melanogaster OX=7227 GN=Khc-73 PE=1 SV=1	FBgn0019968	Khc-73	A0A0B4KG24	213 kDa	0.950158	1.01583	1.08355	1.17571	1.09041	1.06236	35.635	31.85	34.0652	36.35	39.459	33.5314
Coatomer subunit delta OS=Drosophila melanogaster OX=7227 GN=deltaCOP PE=1 SV=1	FBgn0028969	deltaCOP	Q7K7G0		0.948398	1.77697	0.0932631	0.76073	0.681057	0.734525	1.3958	1.86132	3.66482	0	1.45283	1.97364
60S ribosomal protein L22 OS=Drosophila melanogaster OX=7227 GN=RpL22 PE=1 SV=2	FBgn0015288	RpL22	P50887	31 kDa	0.948068	1.23828	1.1595	1.0675	1.13782	1.09987	9.00773	7.73648	10.1669	9.50706	8.73667	8.17138
Interleukin enhancer-binding factor 2 homolog OS=Drosophila melanogaster OX=7227 GN=CG5641 PE=2 SV=1	FBgn0038046	CG5641	Q9VG73	44 kDa	0.948066	0.6209	0.894863	0.547681	0.734694	0.777369	9.94468	12.1729	7.90215	11.4784	6.94637	12.8509
Probable medium-chain specific acyl-CoA dehydrogenase, mitochondrial OS=Drosophila melanogaster OX=7227 GN=CG12262 PE=2 SV=1	FBgn0035811	CG12262	Q9VSA3	46 kDa	0.947764	1.22263	1.25715	0.901261	1.17075	1.12615	11.8412	9.93336	12.873	13.2422	9.436	10.492
60S ribosomal protein L32 OS=Drosophila melanogaster OX=7227 GN=RpL32 PE=1 SV=3	FBgn0002626	RpL32	P04359	16 kDa	0.946648	1.06962	0.834235	0.977614	0.885302	0.897571	2.23502	2.36832	2.70235	2.06298	2.45243	2.51324
Importin subunit alpha OS=Drosophila melanogaster OX=7227 GN=Kap-alpha3 PE=1 SV=1	FBgn0027338	Kap-alpha3	Q9V455	57 kDa	0.944532	0.867866	0.872233	1.04909	0.921589	0.926177	5.93568	6.05734	5.5492	5.57814	6.75033	6.42498
Ribosomal protein L7, isoform B OS=Drosophila melanogaster OX=7227 GN=RpL7 PE=4 SV=1	FBgn0005593	RpL7	X2J5G6	30 kDa	0.944255	0.968335	1.26986	0.934304	1.1112	1.07781	6.14922	5.36208	5.504	7.28108	5.30343	5.69062
Protein NipSnap OS=Drosophila melanogaster OX=7227 GN=Nipsnap PE=2 SV=2	FBgn0030724	Nipsnap	Q9VXK0	32 kDa	0.943564	1.05936	0.653234	0.73503	0.75154	0.789945	1.60316	1.9544	2.21915	1.29058	1.4776	2.08344
40S ribosomal protein S27 OS=Drosophila melanogaster OX=7227 GN=RpS27 PE=1 SV=1	FBgn0039300	RpS27	Q9VBU9	9 kDa	0.943549	1.14978	0.834375	0.812093	0.918199	0.923269	2.13265	2.18395	2.70568	1.90777	1.8514	2.32676
Vacuolar H[+]-ATPase 55kD subunit, isoform C OS=Drosophila melanogaster OX=7227 GN=Vha55 PE=1 SV=1	FBgn0005671	Vha55	E1JIJ5	55 kDa	0.940165	1.23483	0.509279	1.04804	0.810808	0.836679	1.90704	2.16802	2.91115	1.08136	2.44007	2.31892
Chorion peroxidase OS=Drosophila melanogaster OX=7227 GN=Pxt PE=2 SV=3	FBgn0261987	Pxt	Q9VEG6	91 kDa	0.938301	0.788757	0.975702	0.298409	0.688484	0.738448	1.02771	1.36079	1.11156	1.42312	0.294333	1.46362
Coatomer subunit beta OS=Drosophila melanogaster OX=7227 GN=betaCOP PE=2 SV=2	FBgn0008635	betaCOP	P45437	107 kDa	0.937476	0.800507	0.346683	0.636837	0.526469	0.60867	1.68458	2.70426	2.2795	0.87212	1.77193	2.89816
LD21074p OS=Drosophila melanogaster OX=7227 GN=Pdcd4 PE=1 SV=2	FBgn0030520	Pdcd4	Q9VY91	56 kDa	0.937472	1.6136	2.08679	1.13669	1.73262	1.57359	1.02008	0.525654	1.05117	1.41897	0.6805	0.574254
Superoxide dismutase [Cu-Zn] OS=Drosophila melanogaster OX=7227 GN=Sod1 PE=1 SV=2	FBgn0003462	Sod1	P61851	16 kDa	0.936749	0.979876	0.476149	0.399295	0.554653	0.631072	0.728158	1.17919	1.24282	0.499566	0.386167	1.27252
26S proteasome regulatory complex subunit p30 OS=Drosophila melanogaster OX=7227 GN=Rpn12 PE=1 SV=1	FBgn0028693	Rpn12	Q9V436	30 kDa	0.936417	0.91478	0.75575	0.636678	0.749705	0.787047	3.19311	3.83764	3.74428	3.05806	2.54427	4.112
LD30155p OS=Drosophila melanogaster OX=7227 GN=lost PE=1 SV=1	FBgn0263594	lost	Q9VN21	60 kDa	0.936157	1.00665	0.986223	0.904367	0.970042	0.963265	16.228	15.7656	16.968	16.6196	15.2233	16.8546
ATP synthase subunit beta OS=Drosophila melanogaster OX=7227 GN=ATPsynbeta PE=1 SV=1	FBgn0010217	ATPsynbeta	L0MQ04	55 kDa	0.935378	1.27475	0.802049	1.30191	1.03018	1.01122	10.2504	9.46638	12.9746	8.0881	13.2553	10.1344
Glutamate oxaloacetate transaminase 1, isoform B OS=Drosophila melanogaster OX=7227 GN=Got1 PE=1 SV=1	FBgn0001124	Got1	A1ZAA5	49 kDa	0.932262	1.30929	0.577478	0.406906	0.681108	0.731339	0.878207	1.17525	1.73265	0.65074	0.398567	1.27539
LD25692p OS=Drosophila melanogaster OX=7227 GN=l(2)37Cb PE=1 SV=1	FBgn0086444	l(2)37Cb	Q9VIZ3	103 kDa	0.93158	0.211146	0.37125	1.33352	0.558449	0.633075	0.40565	0.692638	0	0.153926	1.07907	0.758418
Eukaryotic translation initiation factor 2 subunit gamma, isoform D OS=Drosophila melanogaster OX=7227 GN=eIF2gamma PE=4 SV=1	FBgn0263740	eIF2gamma	A0A0B4KGP8	51 kDa	0.931218	1.39346	0.722459	0.890394	0.928223	0.928822	6.46219	6.47938	9.7964	4.98134	6.18643	6.97296
Protein SET OS=Drosophila melanogaster OX=7227 GN=Set PE=1 SV=2	FBgn0014879	Set	P53997	31 kDa	0.929622	0.650375	0.348651	0.292376	0.389354	0.497408	0.799325	1.67028	1.10757	0.499566	0.386167	1.8121
Lon protease homolog, mitochondrial OS=Drosophila melanogaster OX=7227 GN=Lon PE=1 SV=1	FBgn0036892	Lon	Q7KUT2	115 kDa	0.926994	0.864494	0.696811	1.83187	0.982162	0.971128	0.723487	0.681382	0.621755	0.46178	1.54467	0.751032
Lysine--tRNA ligase OS=Drosophila melanogaster OX=7227 GN=LysRS PE=1 SV=2	FBgn0027084	LysRS	Q9W327	69 kDa	0.924426	0.929506	0.999714	0.573533	0.877346	0.886762	3.58041	3.7411	3.76277	4.06232	2.244	4.06354
Heat shock protein 68 OS=Drosophila melanogaster OX=7227 GN=Hsp68 PE=1 SV=1	FBgn0001230	Hsp68	O97125	70 kDa	0.922482	0.896577	2.33112	1.89354	1.87264	1.68261	9.93153	5.3532	5.19717	13.8376	11.202	5.8201
CG5976 OS=Drosophila melanogaster OX=7227 GN=isoQC PE=2 SV=1	FBgn0036999	isoQC	Q7KTY3	40 kDa	0.921125	1.04209	0.81677	0.966113	0.908308	0.910871	7.93644	8.02806	9.10902	7.09556	8.43007	8.73288
Chaperonin containing TCP1 subunit 2 OS=Drosophila melanogaster OX=7227 GN=CCT2 PE=1 SV=2	FBgn0030086	CCT2	Q9W392	58 kDa	0.919588	1.24379	0.619083	0.883095	0.838251	0.854519	5.46295	5.8944	8.04408	3.90188	5.65243	6.42758
Elongation factor 1-gamma OS=Drosophila melanogaster OX=7227 GN=Ef1gamma PE=2 SV=2	FBgn0029176	eEF1gamma	Q9NJH0	49 kDa	0.917949	1.11593	1.29788	0.804439	1.16205	1.11323	5.90674	4.83498	5.92155	6.92014	4.212	5.2853
IP02321p OS=Drosophila melanogaster OX=7227 GN=Rpb7 PE=1 SV=2	FBgn0051155	Rpb7	Q9VFB5	19 kDa	0.916818	1.50301	0.258717	1.73519	0.938908	0.93449	0.530238	0.516372	0.97632	0	1.1585	0.58164
CathD, isoform A OS=Drosophila melanogaster OX=7227 GN=cathD PE=1 SV=1	FBgn0029093	cathD	Q7K485	42 kDa	0.916262	1.07039	0.263677	0.263677	0.465355	0.555536	0.224696	0.502412	0.62107	0	0	0.56688
FI07225p OS=Drosophila melanogaster OX=7227 GN=Ski6 PE=1 SV=1	FBgn0032487	Ski6	Q9VK19	27 kDa	0.915862	0.946432	0.791707	1.15221	0.935301	0.931413	5.8295	5.72878	5.92678	4.92466	7.25953	6.27372
Vitellogenin-1 OS=Drosophila melanogaster OX=7227 GN=Yp1 PE=1 SV=1	FBgn0004045	Yp1	P02843	49 kDa	0.915472	0.946309	1.31564	1.43985	1.25803	1.18952	44.6716	34.3332	35.4965	49.4294	54.1153	37.522
26S proteasome regulatory complex subunit p39A OS=Drosophila melanogaster OX=7227 GN=Rpn9 PE=1 SV=1	FBgn0028691	Rpn9	Q7KMP8	44 kDa	0.915153	1.19345	0.96552	1.02548	1.06078	1.03166	4.71948	4.16358	5.49145	4.4039	4.69	4.56842
RNA-binding protein cabeza OS=Drosophila melanogaster OX=7227 GN=caz PE=2 SV=2	FBgn0285954	caz	Q27294	39 kDa	0.914926	0.34669	1.18144	1.6657	1.13717	1.09272	0.436828	0.332724	0	0.48878	0.772333	0.382538
39 kDa FK506-binding nuclear protein OS=Drosophila melanogaster OX=7227 GN=FK506-bp1 PE=1 SV=2	FBgn0013269	FK506-bp1	P54397	39 kDa	0.914868	0.212882	0.374301	0.630851	0.384632	0.490679	0.264902	0.6694	0	0.153926	0.398567	0.75058
LD15405p OS=Drosophila melanogaster OX=7227 GN=ZIPIC PE=1 SV=1	FBgn0039740	ZIPIC	Q9VAB8	53 kDa	0.913376	1.07204	0.810219	0.471101	0.76765	0.796795	1.2913	1.50994	1.8075	1.31648	0.6805	1.67239
Replication factor C 38kD subunit, isoform A OS=Drosophila melanogaster OX=7227 GN=RfC38 PE=1 SV=1	FBgn0028700	RfC38	Q9U9Q1	41 kDa	0.913186	1.52803	0.450446	0.310853	0.656332	0.707702	1.13832	1.52778	2.6931	0.65074	0.386167	1.69232
Thioredoxin domain-containing protein 5 homolog OS=Drosophila melanogaster OX=7227 GN=prtp PE=1 SV=2	FBgn0030329	prtp	Q9VYV3	47 kDa	0.912013	1.04828	1.09945	1.06902	1.03959	1.01408	6.30534	5.6503	6.52485	6.85326	6.65797	6.215
Centromere/kinetochore protein zw10 OS=Drosophila melanogaster OX=7227 GN=Zw10 PE=1 SV=2	FBgn0004643	Zw10	Q9W4X9	82 kDa	0.91169	0.694432	0.352063	0.467896	0.446234	0.539325	0.815376	1.51849	1.10825	0.46178	0.6805	1.68524
Tubulin beta-1 chain OS=Drosophila melanogaster OX=7227 GN=betaTub56D PE=1 SV=2	FBgn0284243	betaTub56D	Q24560	50 kDa	0.910532	0.881186	0.997016	0.961924	0.958607	0.948992	35.6659	34.2122	33.103	37.481	36.1547	37.5938
Rrp4, isoform A OS=Drosophila melanogaster OX=7227 GN=Rrp4 PE=1 SV=1	FBgn0034879	Rrp4	Q9W1M9	34 kDa	0.909399	0.772244	1.14536	1.20616	1.07541	1.04221	6.92835	6.01962	5.08113	7.6342	8.0502	6.63956
Glycogen [starch] synthase OS=Drosophila melanogaster OX=7227 GN=GlyS PE=1 SV=1	FBgn0266064	GlyS	A0A0B4KHJ5	79 kDa	0.90896	0.892635	0.795653	0.572266	0.707673	0.74793	1.07172	1.34617	1.31835	1.15306	0.772333	1.50134
Probable isocitrate dehydrogenase [NAD] subunit alpha, mitochondrial OS=Drosophila melanogaster OX=7227 GN=l(1)G0156 PE=2 SV=1	FBgn0027291	l(1)G0156	Q9VWH4	41 kDa	0.907808	1.17558	1.26969	0.758145	1.09528	1.05779	15.7678	13.5034	17.5463	18.9673	11.2437	14.8953
La protein homolog OS=Drosophila melanogaster OX=7227 GN=La PE=1 SV=2	FBgn0011638	La	P40796	45 kDa	0.907569	1.32717	1.03577	1.77591	1.29784	1.21978	0.745082	0.502412	0.82855	0.60206	1.17733	0.574254
Dis3, isoform A OS=Drosophila melanogaster OX=7227 GN=Dis3 PE=1 SV=1	FBgn0039183	Dis3	Q9VC93	112 kDa	0.906107	0.834764	0.978198	1.07758	0.972222	0.958999	20.6413	19.4917	17.941	21.0586	23.2187	21.5325
Aspartate aminotransferase OS=Drosophila melanogaster OX=7227 GN=Got2 PE=1 SV=1	FBgn0001125	Got2	Q8IPY3	48 kDa	0.906055	2.15497	1.17266	1.02784	1.35075	1.26181	3.40305	2.38636	5.95555	3.14828	2.7344	2.65484
Csl4 OS=Drosophila melanogaster OX=7227 GN=Csl4 PE=2 SV=1	FBgn0032346	Csl4	Q9VKJ4	23 kDa	0.905847	1.2401	1.15469	1.01356	1.09346	1.05594	2.46779	2.08816	2.93357	2.71756	2.3606	2.3263
BcDNA.GH10614 OS=Drosophila melanogaster OX=7227 GN=AKR2E3 PE=1 SV=1	FBgn0027552	CG10863	Q9Y112	36 kDa	0.904807	0.71053	0.879384	1.09473	0.889315	0.892414	0.832018	0.846392	0.62107	0.816906	1.06667	0.956796
Licorne OS=Drosophila melanogaster OX=7227 GN=lic PE=1 SV=1	FBgn0261524	lic	O62602	38 kDa	0.902487	1.53391	1.30201	1.31814	1.3278	1.24273	1.92479	1.34222	2.42333	2.02628	2.0539	1.50918
60S ribosomal protein L28 OS=Drosophila melanogaster OX=7227 GN=RpL28 PE=1 SV=1	FBgn0035422	RpL28	Q9VZS5	16 kDa	0.901002	1.06051	1.20379	1.01943	1.10602	1.06502	3.6985	3.09766	3.68198	4.20686	3.5315	3.46032
Uncharacterized protein OS=Drosophila melanogaster OX=7227 GN=CG10634 PE=1 SV=2	FBgn0051098	CG31098	Q9VBT1	48 kDa	0.900215	0.0254829	0.122047	0.0254829	0.0858354	0.248711	1.77826	6.96822	0	0.76924	0	7.76312
GH24511p OS=Drosophila melanogaster OX=7227 GN=Uba1 PE=1 SV=1	FBgn0023143	Uba1	Q8T0L3	131 kDa	0.899793	1.75115	0.59915	1.48594	1.06843	1.0347	1.63744	1.39748	2.9118	0.86272	2.44007	1.57572
Dihydrolipoamide acetyltransferase component of pyruvate dehydrogenase complex OS=Drosophila melanogaster OX=7227 GN=muc PE=1 SV=1	FBgn0283658	muc	M9PCG1	53 kDa	0.899537	0.715104	0.829601	0.988079	0.846789	0.857339	5.43141	5.70874	4.49665	5.24912	6.29063	6.36898
Protein phosphatase PP2A 55 kDa regulatory subunit OS=Drosophila melanogaster OX=7227 GN=tws PE=2 SV=1	FBgn0004889	tws	P36872	57 kDa	0.89782	0.803695	0.932083	1.71919	1.1481	1.09804	1.30502	1.03004	0.900775	1.0771	2.1581	1.17038
40S ribosomal protein S14b OS=Drosophila melanogaster OX=7227 GN=RpS14b PE=2 SV=1	FBgn0004404	RpS14b	C0HKA1	16 kDa	0.896915	0.955047	0.900028	1.08644	0.968765	0.954395	4.09529	3.83642	4.09823	3.85044	4.69	4.30068
Cullin 2, isoform A OS=Drosophila melanogaster OX=7227 GN=Cul2 PE=1 SV=3	FBgn0032956	Cul2	Q9V9R2	87 kDa	0.895301	1.00463	0.953503	0.690058	0.856758	0.864467	3.09255	3.2101	3.6269	3.43198	2.42767	3.60924
Cyclin-dependent kinase 2, isoform C OS=Drosophila melanogaster OX=7227 GN=Cdk2 PE=1 SV=1	FBgn0004107	Cdk2	E1JIR3	36 kDa	0.894598	0.699319	0.444168	0.587785	0.513204	0.589483	1.36552	2.17738	1.65777	0.97886	1.361	2.45784
Heat shock protein 60A OS=Drosophila melanogaster OX=7227 GN=Hsp60A PE=1 SV=3	FBgn0015245	Hsp60A	O02649	61 kDa	0.894595	1.34256	0.800671	1.05627	0.995103	0.975002	7.40923	6.78146	10.2789	6.04816	8.04373	7.6044
Aspartyl-tRNA synthetase, isoform A OS=Drosophila melanogaster OX=7227 GN=AspRS PE=1 SV=1	FBgn0002069	AspRS	Q7K0E6	59 kDa	0.894212	0.783048	0.901757	1.10534	0.914894	0.910758	3.27325	3.2101	2.7858	3.2389	4.01593	3.61388
40S ribosomal protein S4 OS=Drosophila melanogaster OX=7227 GN=RpS4 PE=1 SV=2	FBgn0011284	RpS4	P41042	29 kDa	0.893353	0.860554	1.14145	1.1384	1.07914	1.04198	9.05712	7.73626	7.44477	9.94114	9.914	8.68404
Yolk protein 2, isoform B OS=Drosophila melanogaster OX=7227 GN=Yp2 PE=1 SV=1	FBgn0005391	Yp2	X2JB25	50 kDa	0.893202	0.964708	1.18157	1.19502	1.12871	1.08161	32.102	26.4748	28.6105	35.0876	35.4893	29.6646
Tubulin beta-3 chain OS=Drosophila melanogaster OX=7227 GN=betaTub60D PE=2 SV=2	FBgn0003888	betaTub60D	P08841	51 kDa	0.89231	0.875691	1.00665	1.15086	1.01553	0.990885	17.5077	15.7458	15.4488	17.7894	20.367	17.6706
Sallimus, isoform Q OS=Drosophila melanogaster OX=7227 GN=sls PE=4 SV=1	FBgn0086906	sls	M9PDZ6	2100 kDa	0.889856	0.487278	0.487278	2.60682	1.01716	0.991701	0.210143	0.167714	0	0	0.883	0.2136
GM14617p OS=Drosophila melanogaster OX=7227 GN=Mccc1 PE=1 SV=2	FBgn0039877	CG2118	Q9V9T5	77 kDa	0.889816	0.643767	0.714535	0.4737	0.632734	0.684151	1.63074	2.18199	1.5225	1.71218	1.06667	2.47732
Transmembrane 9 superfamily member OS=Drosophila melanogaster OX=7227 GN=TM9SF4 PE=1 SV=1	FBgn0028541	TM9SF4	Q9V3N6	73 kDa	0.889088	1.48062	0.943898	0.75666	1.06947	1.0334	1.00363	0.835128	1.52583	0.899126	0.6805	0.964632
Neural conserved at 73EF, isoform F OS=Drosophila melanogaster OX=7227 GN=Nc73EF PE=1 SV=1	FBgn0010352	Nc73EF	Q8IQQ0	114 kDa	0.886903	0.475992	0.434945	0.50701	0.43426	0.524788	1.01613	1.85736	0.902775	0.80742	0.974833	2.1201
Serine/threonine-protein phosphatase alpha-3 isoform OS=Drosophila melanogaster OX=7227 GN=Pp1-13C PE=1 SV=1	FBgn0003132	Pp1-13C	Q05547	35 kDa	0.886582	0.953203	0.487787	0.117087	0.518707	0.592282	0.823874	1.33412	1.44962	0.642706	0	1.53076
RuvB-like helicase OS=Drosophila melanogaster OX=7227 GN=rept PE=3 SV=1	FBgn0040075	rept	M9PFN1	54 kDa	0.886525	1.61621	0.723096	0.780668	0.941818	0.93076	3.78908	3.59936	6.72903	2.8984	3.14533	4.08606
Uncharacterized protein, isoform C OS=Drosophila melanogaster OX=7227 GN=Dmel\CG10341 PE=1 SV=1	FBgn0032701	CG10341	A0A023GQ99	62 kDa	0.886516	0.729567	0.623896	0.592604	0.628511	0.680112	1.28258	1.73343	1.3906	1.15979	1.09143	1.98132
Tubulin alpha-3 chain OS=Drosophila melanogaster OX=7227 GN=alphaTub84D PE=2 SV=1	FBgn0003885	alphaTub84D	P06605	50 kDa	0.886399	0.859809	1.01381	1.27708	1.03447	1.00486	21.9497	19.3382	18.752	22.147	27.951	21.8426
Proteasome subunit alpha type-4 OS=Drosophila melanogaster OX=7227 GN=Prosalpha3 PE=1 SV=2	FBgn0261394	Prosalpha3	P18053	29 kDa	0.885848	1.09348	0.712205	0.745513	0.796544	0.814405	6.34796	6.92264	8.59283	5.52588	5.7938	7.84086
RuvB-like helicase 1 OS=Drosophila melanogaster OX=7227 GN=pont PE=1 SV=1	FBgn0040078	pont	Q9VH07	50 kDa	0.885708	1.18987	0.637068	0.934744	0.858852	0.864223	2.60913	2.67904	3.66878	1.86998	2.8386	3.05094
FACT complex subunit spt16 OS=Drosophila melanogaster OX=7227 GN=dre4 PE=1 SV=2	FBgn0002183	dre4	Q8IRG6	124 kDa	0.885158	0.964717	1.21343	1.08041	1.1391	1.08832	47.169	38.326	41.789	52.615	46.825	43.3248
Ubiquitin conjugating enzyme 4, isoform B OS=Drosophila melanogaster OX=7227 GN=Ubc4 PE=1 SV=1	FBgn0015321	Ubc4	X2JAX3	23 kDa	0.883912	1.69575	0.333708	0.988905	0.838017	0.847196	0.312363	0.334698	0.82855	0	0.398567	0.405316
Eukaryotic translation initiation factor 3 subunit E OS=Drosophila melanogaster OX=7227 GN=eIF3e PE=1 SV=1	FBgn0025582	eIF3e	O77410	51 kDa	0.879181	0.742915	0.554445	0.931976	0.677396	0.717753	6.44098	7.93526	6.6739	4.9293	8.42397	9.05364
Proteasome subunit beta type-1 OS=Drosophila melanogaster OX=7227 GN=Prosbeta6 PE=2 SV=2	FBgn0002284	Prosbeta6	P40304	26 kDa	0.877919	0.717919	0.609924	0.422844	0.586983	0.64517	3.09057	4.27874	3.46195	2.91064	1.9556	4.90196
Regulatory particle non-ATPase 6, isoform C OS=Drosophila melanogaster OX=7227 GN=Rpn6 PE=1 SV=1	FBgn0028689	Rpn6	A0A0B4K7Z5	47 kDa	0.876158	1.0585	0.670143	0.741144	0.784622	0.802929	5.23119	5.7268	6.9609	4.3325	4.81303	6.56496
Uncharacterized protein, isoform B OS=Drosophila melanogaster OX=7227 GN=CG30122 PE=1 SV=1	FBgn0050122	CG30122	A1ZBB4	140 kDa	0.875215	0.865238	0.661111	0.615057	0.68495	0.723003	5.93839	7.23132	7.14658	5.41266	5.02147	8.29128
FI09602p OS=Drosophila melanogaster OX=7227 GN=CT12987 PE=1 SV=1	FBgn0036824	CG3902	Q9VVU1	45 kDa	0.874487	4.71879	0.608155	1.43496	1.81931	1.63035	0.800801	0.33542	2.70235	0.17144	0.6805	0.412698
FI07418p OS=Drosophila melanogaster OX=7227 GN=Rab39 PE=2 SV=1	FBgn0029959	Rab39	Q9W3Q0	25 kDa	0.873499	1.1515	0.647804	1.85238	1.03314	1.00121	1.17915	1.00285	1.38662	0.69128	2.35417	1.17748
40S ribosomal protein S25 OS=Drosophila melanogaster OX=7227 GN=RpS25 PE=1 SV=3	FBgn0086472	RpS25	P48588	13 kDa	0.868885	0.828116	0.711484	0.369017	0.679171	0.717114	1.53801	1.90648	1.8075	1.52434	0.6929	2.2248
BcDNA.GH12558 OS=Drosophila melanogaster OX=7227 GN=Mtpalpha PE=1 SV=1	FBgn0028479	Mtpalpha	Q9V397	84 kDa	0.862217	1.06157	0.81971	0.584107	0.804943	0.816398	12.8061	13.5363	16.713	12.8589	9.10463	15.7318
MIP09035p OS=Drosophila melanogaster OX=7227 GN=poly PE=1 SV=1	FBgn0086371	poly	Q9VFW4	28 kDa	0.857536	0.650298	0.870608	0.934918	0.785902	0.800229	0.301288	0.337402	0.206805	0.34564	0.386167	0.42718
Coatomer subunit gamma OS=Drosophila melanogaster OX=7227 GN=gammaCOP PE=2 SV=1	FBgn0028968	gammaCOP	Q8I0G5	98 kDa	0.856799	0.743387	0.723165	0.861987	0.753862	0.774449	3.47695	3.86825	3.32935	3.23326	3.8929	4.5487
Uncharacterized protein, isoform D OS=Drosophila melanogaster OX=7227 GN=ESTS:34F4T PE=1 SV=1	FBgn0086254	CG6084	M9PI17	36 kDa	0.856396	0.554305	0.913923	0.68924	0.769379	0.786783	17.4563	19.0188	12.2384	20.31	15.267	22.242
Elongin C, isoform A OS=Drosophila melanogaster OX=7227 GN=EloC PE=1 SV=1	FBgn0266711	EloC	Q7JWD6	13 kDa	0.855842	1.00262	0.246984	0.716821	0.727956	0.61385	0.301533	0.50043	0.62107	0	0.386167	0.618916
Translationally-controlled tumor protein homolog OS=Drosophila melanogaster OX=7227 GN=Tctp PE=1 SV=1	FBgn0037874	Tctp	Q9VGS2	20 kDa	0.855842	1.34293	0.246984	1.07493	0.553352	0.753533	0.416341	0.50043	0.900775	0	0.6805	0.618916
Elongation factor 2 OS=Drosophila melanogaster OX=7227 GN=EF2 PE=1 SV=4	FBgn0000559	eEF2	P13060	94 kDa	0.855372	1.0154	0.978296	0.818605	0.952065	0.932726	18.3094	16.7741	19.9503	19.2138	16.0443	19.6446
Ubiquitin carboxyl-terminal hydrolase 7 OS=Drosophila melanogaster OX=7227 GN=Usp7 PE=1 SV=1	FBgn0030366	Usp7	Q9VYQ8	130 kDa	0.854978	4.18568	1.50924	4.40729	2.96294	2.54135	0.932372	0.17897	1.667	0.471266	1.766	0.24376
FI17352p1 OS=Drosophila melanogaster OX=7227 GN=vari PE=1 SV=2	FBgn0250785	vari	Q7KT16	72 kDa	0.85374	0.383539	0.349873	0.189681	0.304892	0.414662	0.240778	0.710688	0.20747	0.17144	0	0.867218
LD37257p OS=Drosophila melanogaster OX=7227 GN=RAF2 PE=1 SV=3	FBgn0036624	RAF2	Q9VV52	125 kDa	0.853236	0.253339	0.445148	0.364219	0.350326	0.450908	0.526396	1.17721	0.206805	0.51708	0.386167	1.41462
FI01658p OS=Drosophila melanogaster OX=7227 GN=RpL23A PE=1 SV=1	FBgn0026372	RpL23A	Q9W0A8	29 kDa	0.85115	0.988951	1.08534	0.911817	1.03078	0.994857	6.22625	5.29754	6.18807	6.81102	5.6896	6.25948
60S ribosomal protein L23 OS=Drosophila melanogaster OX=7227 GN=RpL23 PE=1 SV=2	FBgn0010078	RpL23	P48159	15 kDa	0.849595	0.678353	0.670028	0.407694	0.618747	0.664917	4.75761	6.1354	4.85785	4.79574	2.8386	7.2575
Protein on ecdysone puffs, isoform D OS=Drosophila melanogaster OX=7227 GN=Pep PE=1 SV=1	FBgn0004401	Pep	M9NG39	76 kDa	0.84931	0.868812	0.81124	0.641255	0.767151	0.783583	6.30842	6.8546	7.01665	6.53824	5.1257	8.1068
AT18092p OS=Drosophila melanogaster OX=7227 GN=Akr1B PE=1 SV=1	FBgn0086254	CG6084	Q8IQF8	40 kDa	0.848579	0.565714	0.940653	0.674016	0.782686	0.795865	16.3187	17.413	11.5409	19.3244	13.7892	20.5564
Proteasome subunit beta type-3 OS=Drosophila melanogaster OX=7227 GN=Prosbeta3 PE=1 SV=1	FBgn0026380	Prosbeta3	Q9XYN7	23 kDa	0.845787	0.769868	0.290618	0.318161	0.413703	0.50012	1.81229	3.2052	2.89928	0.96808	1.07907	3.82662
GEO07784p1 OS=Drosophila melanogaster OX=7227 GN=Mpp6 PE=2 SV=1	FBgn0032921	Mpp6	Q95PE4	18 kDa	0.845625	1.09783	0.672045	0.961244	0.877991	0.871518	1.22625	1.18379	1.5974	0.899126	1.3734	1.43696
H/ACA ribonucleoprotein complex subunit 4 OS=Drosophila melanogaster OX=7227 GN=Nop60B PE=1 SV=1	FBgn0259937	Nop60B	O44081	57 kDa	0.844462	0.613255	0.72463	0.69006	0.67116	0.70582	14.3849	17.2503	12.4718	14.7737	14.0592	20.465
CAD protein OS=Drosophila melanogaster OX=7227 GN=r PE=1 SV=3	FBgn0003189	rudimentary	P05990	247 kDa	0.842714	1.16308	0.998285	0.825967	0.984497	0.956141	17.3203	15.2416	21.113	18.0927	14.9346	18.1242
Enolase OS=Drosophila melanogaster OX=7227 GN=Eno PE=1 SV=2	FBgn0000579	Eno	P15007	54 kDa	0.842709	1.73645	0.109282	0.486879	0.606304	0.653585	2.03643	2.68444	5.74675	0.17144	1.46523	3.22338
FI07923p OS=Drosophila melanogaster OX=7227 GN=Karybeta3 PE=1 SV=1	FBgn0087013	Karybeta3	Q9VN44	124 kDa	0.838422	1.49235	0.744363	0.407143	0.807579	0.813747	2.33465	2.4116	4.45085	2.11828	1.06667	2.91548
Trailer hitch, isoform H OS=Drosophila melanogaster OX=7227 GN=tral PE=1 SV=1	FBgn0041775	tral	M9PF20	70 kDa	0.836636	0.865051	0.607213	0.672482	0.662839	0.697598	10.4378	12.5586	12.992	9.05908	10.0547	15.0504
RE21974p OS=Drosophila melanogaster OX=7227 GN=Tm1 PE=1 SV=1	FBgn0003721	Tm1	Q6NN28	33 kDa	0.834548	0.637119	0.672227	0.952402	0.734742	0.754703	1.59521	1.78546	1.31505	1.3987	2.06627	2.17968
Signal recognition particle subunit SRP72 OS=Drosophila melanogaster OX=7227 GN=Srp72 PE=1 SV=1	FBgn0038810	Srp72	Q9VDK7	73 kDa	0.834202	2.7719	0.454383	2.18313	1.46595	1.3396	0.395479	0.169688	1.03537	0	0.772333	0.24376
GH21273p OS=Drosophila melanogaster OX=7227 GN=Dmel\CG11999 PE=1 SV=1	FBgn0037312	CG11999	Q9VNA3	24 kDa	0.832502	1.17149	0.920223	1.25835	1.06578	1.01913	1.4809	1.17254	1.73265	1.31748	1.87617	1.4493
Iso glutaminyl cyclase, isoform B OS=Drosophila melanogaster OX=7227 GN=isoQC PE=1 SV=1	FBgn0036999	isoQC	Q86PD7	41 kDa	0.832057	0.970173	0.754145	0.908451	0.84995	0.846372	6.82327	6.70444	7.85102	6.05764	7.33863	8.09864
DNA-binding protein modulo OS=Drosophila melanogaster OX=7227 GN=mod PE=1 SV=2	FBgn0002780	mod	P13469	60 kDa	0.83074	0.587262	0.658482	1.56406	0.838162	0.836677	2.06368	2.04759	1.38797	1.58092	4.03427	2.50614
Arginine methyltransferase 3, isoform B OS=Drosophila melanogaster OX=7227 GN=Art3 PE=1 SV=1	FBgn0038306	Art3	Q8INE8	54 kDa	0.830405	1.72066	1.0023	0.593963	1.0532	1.00864	4.10833	3.34648	7.1518	4.08122	2.33583	4.0714
26S proteasome regulatory subunit 4 OS=Drosophila melanogaster OX=7227 GN=Rpt2 PE=1 SV=2	FBgn0015282	Rpt2	P48601	49 kDa	0.830284	0.841133	0.812882	0.773463	0.782018	0.791671	4.90576	5.15494	5.22495	5.04264	4.78827	6.25014
Wings up A, isoform J OS=Drosophila melanogaster OX=7227 GN=wupA PE=1 SV=1	FBgn0283471	wupA	M9NH88	24 kDa	0.829783	0.454383	0.798921	2.43084	1.53277	1.0396	0.261451	0.167714	0	0.153926	0.883	0.24376
Fatty acid binding protein, isoform B OS=Drosophila melanogaster OX=7227 GN=fabp PE=1 SV=1	FBgn0037913	fabp	Q9VGM2	15 kDa	0.829783	3.23625	0.838123	1.34651	1.39881	1.39217	0.418968	0.167714	1.24282	0.17144	0.398567	0.24376
Malate dehydrogenase OS=Drosophila melanogaster OX=7227 GN=Mdh1 PE=1 SV=2	FBgn0262782	Mdh1	Q9VKX2	36 kDa	0.829783	1.84455	0.454383	2.84194	1.09205	1.28501	0.37109	0.167714	0.62107	0	1.06667	0.24376
Glutathione S transferase T3, isoform B OS=Drosophila melanogaster OX=7227 GN=GstT3 PE=3 SV=1	FBgn0031117	GstT3	E1JJS1	31 kDa	0.828731	0.496746	0.122367	0.362622	0.276025	0.386567	0.43829	1.17181	0.62107	0	0.398567	1.45594
26S proteasome non-ATPase regulatory subunit 1 OS=Drosophila melanogaster OX=7227 GN=Rpn2 PE=3 SV=1	FBgn0028692	Rpn2	A0A0B4KI10	114 kDa	0.82721	1.02146	1.15848	0.910512	1.04452	1.00106	16.4209	13.534	16.7598	19.0351	14.9173	16.4034
Tubulin alpha-4 chain OS=Drosophila melanogaster OX=7227 GN=alphaTub67C PE=3 SV=1	FBgn0087040	alphaTub67C	P06606	51 kDa	0.826563	1.11381	0.67945	0.762424	0.797852	0.803594	6.40174	6.59052	8.95143	5.3814	6.06337	8.016
Secretory 31, isoform C OS=Drosophila melanogaster OX=7227 GN=Sec31 PE=1 SV=1	FBgn0033339	Sec31	A0A0B4LEY1	138 kDa	0.826508	1.17058	1.12359	1.02894	1.05515	1.00942	1.71018	1.3635	2.01562	1.92656	1.74717	1.69232
FI07663p OS=Drosophila melanogaster OX=7227 GN=tex PE=1 SV=1	FBgn0037569	tex	Q9VHT2	36 kDa	0.825529	0.480938	0.539165	1.7277	0.859358	0.852592	0.52349	0.50043	0.206805	0.25642	1.26917	0.649096
Periodic tryptophan protein 1 homolog OS=Drosophila melanogaster OX=7227 GN=nclb PE=1 SV=1	FBgn0263510	nclb	A1Z8D0	51 kDa	0.825227	0.903209	0.399056	0.785547	0.59637	0.642141	1.1708	1.56249	1.72932	0.65074	1.4776	1.9364
Chaperonin containing TCP1 subunit 6 OS=Drosophila melanogaster OX=7227 GN=CCT6 PE=1 SV=1	FBgn0027329	CCT6	Q9VXQ5	58 kDa	0.824625	1.0138	1.1077	0.794071	1.01133	0.973989	17.665	14.9248	18.3953	20.1178	14.3643	18.1421
Rrp6, isoform B OS=Drosophila melanogaster OX=7227 GN=Rrp6 PE=1 SV=3	FBgn0038269	Rrp6	Q9VFF3	103 kDa	0.823364	0.755875	0.810479	1.0174	0.834835	0.832541	9.30448	9.19968	8.42898	9.05254	11.4155	11.2168
Nopp140, isoform B OS=Drosophila melanogaster OX=7227 GN=Nopp140 PE=1 SV=1	FBgn0037137	Nopp140	Q7KTV5	71 kDa	0.82018	0.76413	0.403683	0.15464	0.430376	0.508337	1.73372	2.92182	2.70828	1.335	0.386167	3.60692
Ubiquitin-40S ribosomal protein S27a OS=Drosophila melanogaster OX=7227 GN=RpS27A PE=1 SV=2	FBgn0003942	RpS27A	P15357	18 kDa	0.818066	1.10146	1.07743	1.02882	1.0761	1.02449	5.15827	4.07802	5.56108	5.4353	5.1809	5.0301
60S ribosomal protein L37a OS=Drosophila melanogaster OX=7227 GN=RpL37A PE=1 SV=3	FBgn0261608	RpL37A	Q9VMU4	10 kDa	0.817729	1.02598	0.882635	1.20259	0.982705	0.94971	2.03909	1.72751	2.21915	1.88074	2.6361	2.15782
Succinate dehydrogenase [ubiquinone] iron-sulfur subunit, mitochondrial OS=Drosophila melanogaster OX=7227 GN=SdhB PE=2 SV=2	FBgn0014028	SdhB	P21914	34 kDa	0.815343	0.620578	0.307408	0.307408	0.930421	0.471629	0.108445	0.33542	0.206805	0	0	0.45736
AaRS-interacting multifunctional protein 3 OS=Drosophila melanogaster OX=7227 GN=AIMP3 PE=1 SV=1	FBgn0050185	AIMP3	Q8MKK1	20 kDa	0.815343	0.934755	0.540502	1.78362	0.385701	0.907406	0.396214	0.33542	0.414275	0.153926	0.974833	0.45736
BcDNA.LD02793 OS=Drosophila melanogaster OX=7227 GN=Prp19 PE=1 SV=1	FBgn0261119	Prp19	Q7KLW9	55 kDa	0.815161	1.54359	0.510064	0.189681	0.661651	0.692353	0.537968	0.6694	1.44897	0.34288	0	0.867218
FI06805p OS=Drosophila melanogaster OX=7227 GN=Rrp46 PE=1 SV=3	FBgn0037815	Rrp46	Q9VGZ2	26 kDa	0.811058	0.926134	0.800577	0.81334	0.843046	0.836648	5.064	4.9029	5.62735	4.83692	4.91727	6.09236
Proteasome subunit beta type-4 OS=Drosophila melanogaster OX=7227 GN=Prosbeta7 PE=2 SV=1	FBgn0250746	Prosbeta7	Q9VNA5	30 kDa	0.807703	0.559971	0.623564	0.335521	0.51134	0.570613	2.61304	3.78311	2.56053	2.87436	1.45283	4.73212
Peroxiredoxin 3 OS=Drosophila melanogaster OX=7227 GN=Prx3 PE=1 SV=2	FBgn0038519	Prx3	Q9VEJ0	26 kDa	0.806701	0.899665	0.616986	0.668462	0.726873	0.742838	1.22172	1.3442	1.5225	0.98034	1.07907	1.71494
LP07963p OS=Drosophila melanogaster OX=7227 GN=anon-WO0118547.344 PE=1 SV=3	FBgn0037607	CG8036	Q9VHN7	68 kDa	0.805169	1.24139	0.723278	0.985298	0.898804	0.880077	5.04925	4.6022	7.20555	4.11348	5.6772	5.76494
GH25379p OS=Drosophila melanogaster OX=7227 GN=Jafrac2 PE=1 SV=1	FBgn0040308	Jafrac2	Q9V3Q4	27 kDa	0.804797	0.886267	0.585875	0.7235	0.707263	0.72677	3.65305	4.06704	4.4993	2.9055	3.6357	5.10274
GH26270p OS=Drosophila melanogaster OX=7227 GN=Idh3b PE=1 SV=1	FBgn0038922	CG6439	Q9VD58	40 kDa	0.803776	0.793961	0.683835	0.496236	0.644361	0.676244	10.6004	12.6378	12.4809	10.7216	7.72463	15.7725
GEO07185p1 OS=Drosophila melanogaster OX=7227 GN=RpS28b PE=2 SV=1	FBgn0030136	RpS28b	X2JEM4	7 kDa	0.80359	0.150199	1.24518	0.653699	0.830151	0.824838	0.911802	0.883084	0	1.47991	0.6805	1.14854
Cyclin-dependent kinase 1 OS=Drosophila melanogaster OX=7227 GN=Cdk1 PE=1 SV=1	FBgn0004106	Cdk1	P23572	34 kDa	0.803003	0.853431	0.615369	0.539668	0.662676	0.690742	1.42209	1.68621	1.80485	1.24477	1.06667	2.14968
Alpha actinin, isoform F OS=Drosophila melanogaster OX=7227 GN=Actn PE=1 SV=1	FBgn0000667	Actn	F0JAG6	104 kDa	0.802736	1.17387	0.971528	1.0195	0.972398	0.938465	0.621686	0.502412	0.82855	0.65074	0.6929	0.67576
40S ribosomal protein S2 OS=Drosophila melanogaster OX=7227 GN=RpS2 PE=1 SV=2	FBgn0004867	RpS2	P31009	29 kDa	0.801597	0.80181	0.966637	0.572362	0.840768	0.832934	7.21226	6.93328	6.93518	8.40256	4.8925	8.69958
Protein SEC13 homolog OS=Drosophila melanogaster OX=7227 GN=Sec13 PE=1 SV=1	FBgn0024509	Sec13	Q9V3J4	40 kDa	0.801408	0.913573	0.331085	0.533321	0.505124	0.564381	1.54927	2.28518	2.63342	0.82494	1.45283	2.90176
DNA-directed RNA polymerase II subunit RPB1 OS=Drosophila melanogaster OX=7227 GN=RpII215 PE=3 SV=4	FBgn0003277	RpII215	P04052	209 kDa	0.798094	0.729584	0.98108	0.959276	0.909136	0.886927	3.77121	3.37316	3.06617	4.1931	4.0954	4.27788
Succinate--CoA ligase [ADP/GDP-forming] subunit alpha, mitochondrial OS=Drosophila melanogaster OX=7227 GN=Scsalpha1 PE=2 SV=3	FBgn0004888	Scsalpha	Q94522	34 kDa	0.792905	1.34207	0.385516	0.785535	0.740005	0.750585	1.10977	1.18379	2.14427	0.471266	1.1709	1.546
Proteasome subunit alpha type OS=Drosophila melanogaster OX=7227 GN=Prosalpha6 PE=2 SV=1	FBgn0250843	Prosalpha6	I0DHK3	31 kDa	0.792823	0.943573	0.632053	0.956813	0.768019	0.77298	5.82535	5.9801	7.15578	4.72628	7.25903	7.59584
60S ribosomal protein L19 OS=Drosophila melanogaster OX=7227 GN=RpL19 PE=1 SV=2	FBgn0285950	RpL19	P36241	24 kDa	0.792755	0.868244	0.847082	0.857233	0.854755	0.842355	2.21955	2.0769	2.294	2.23314	2.26233	2.67292
Proteasome subunit beta OS=Drosophila melanogaster OX=7227 GN=Prosbeta1 PE=1 SV=1	FBgn0010590	Prosbeta1	A0AQH0	24 kDa	0.791069	0.557612	0.674184	0.537958	0.599004	0.637417	2.71813	3.42228	2.3524	2.88662	2.26233	4.37976
Proteasome subunit beta OS=Drosophila melanogaster OX=7227 GN=Prosbeta5 PE=1 SV=1	FBgn0029134	Prosbeta5	Q7K148	31 kDa	0.790068	1.08706	0.912529	0.864971	0.947678	0.916156	4.59676	3.93618	5.49212	4.57776	4.3286	5.03602
26-29kD-proteinase OS=Drosophila melanogaster OX=7227 GN=26-29-p PE=1 SV=1	FBgn0250848	26-29-p	Q9V3U6	62 kDa	0.788881	1.22775	0.263929	0.599866	0.571219	0.614751	2.19131	2.8695	4.5788	0.82494	2.13333	3.69176
Nucleoporin 43kD OS=Drosophila melanogaster OX=7227 GN=Nup43 PE=1 SV=1	FBgn0038609	Nup43	Q9VE85	40 kDa	0.788369	0.937345	0.153576	0.445724	0.422556	0.495718	0.452249	0.83908	1.036	0	0.386167	1.11882
LD13662p OS=Drosophila melanogaster OX=7227 GN=RpS9 PE=1 SV=1	FBgn0010408	RpS9	C6SUW3	23 kDa	0.788213	0.836146	0.828022	0.560319	0.762764	0.767854	5.33501	5.48184	5.82755	5.76896	3.8382	7.00932
Methionyl-tRNA synthetase OS=Drosophila melanogaster OX=7227 GN=MetRS PE=1 SV=1	FBgn0034401	MetRS	A1ZBE9	112 kDa	0.785086	0.429104	0.930683	0.999825	0.807057	0.802663	2.78035	2.71502	1.3919	3.25618	3.51317	3.51382
RE10554p OS=Drosophila melanogaster OX=7227 GN=RpL40 PE=1 SV=1	FBgn0003941	RpL40	Q7JYK1	15 kDa	0.782556	1.15942	1.18859	1.16681	1.18409	1.10378	4.89008	3.40787	5.1468	5.28138	5.1809	4.4112
40S ribosomal protein S6 OS=Drosophila melanogaster OX=7227 GN=RpS6 PE=1 SV=1	FBgn0261592	RpS6	P29327	28 kDa	0.781561	0.862694	0.968787	1.18158	1.01555	0.968756	4.94485	3.95012	4.38125	4.94502	6.07577	5.11088
Protein LST8 homolog OS=Drosophila melanogaster OX=7227 GN=Lst8 PE=1 SV=2	FBgn0264691	Lst8	Q9W328	35 kDa	0.779709	0.998494	0.794509	0.853197	0.818466	0.810714	0.356831	0.33542	0.4865	0.34564	0.386167	0.48754
Glyceraldehyde-3-phosphate dehydrogenase 1 OS=Drosophila melanogaster OX=7227 GN=Gapdh1 PE=2 SV=2	FBgn0001091	Gapdh1	P07486	35 kDa	0.778607	1.26745	0.369207	0.459003	0.609258	0.643128	3.48293	4.2594	7.0611	1.91302	2.42767	5.52826
Adenosylhomocysteinase OS=Drosophila melanogaster OX=7227 GN=Ahcy13 PE=2 SV=2	FBgn0014455	Ahcy	Q27580	47 kDa	0.778218	0.974158	0.606648	0.806223	0.714349	0.727123	2.89965	3.11767	3.95375	2.38558	3.23717	4.06402
Myosin heavy chain 95F OS=Drosophila melanogaster OX=7227 GN=jar PE=2 SV=4	FBgn0011225	jar	Q01989	143 kDa	0.776066	0.180843	0.957774	2.80292	1.20767	1.12135	1.05574	0.66815	0	0.87212	2.94333	0.91952
Protein disulfide-isomerase A6 homolog OS=Drosophila melanogaster OX=7227 GN=CaBP1 PE=1 SV=1	FBgn0025678	CaBP1	Q9V438	47 kDa	0.77481	0.746287	1.45003	1.0097	1.14127	1.06798	4.46683	3.18492	3.0602	6.13738	4.212	4.16958
Eukaryotic translation initiation factor 4E homologous protein, isoform D OS=Drosophila melanogaster OX=7227 GN=eIF4EHP PE=3 SV=1	FBgn0053100	eIF4EHP	A0A0B4JDB9	28 kDa	0.773861	0.617982	0.307173	0.329863	0.374421	0.454309	0.60844	1.17919	0.900775	0.34564	0.386167	1.5831
FI21274p1 OS=Drosophila melanogaster OX=7227 GN=Trap1 PE=1 SV=1	FBgn0026761	Trap1	A1Z6L9	78 kDa	0.773821	1.76735	0.87214	1.5028	1.19532	1.11102	1.10298	0.706608	1.87447	0.82218	1.5635	0.972476
Regulatory particle triple-A ATPase 4 OS=Drosophila melanogaster OX=7227 GN=Rpt4 PE=1 SV=3	FBgn0028685	Rpt4	Q9W414	45 kDa	0.771946	1.0481	1.0691	0.894753	0.994377	0.949891	6.6645	5.378	7.3745	7.52638	6.26587	7.02678
RE62581p OS=Drosophila melanogaster OX=7227 GN=RpL21 PE=1 SV=1	FBgn0032987	RpL21	Q9V9M7	18 kDa	0.77141	0.856149	0.350794	0.409631	0.48001	0.53829	1.97291	2.91524	3.25778	1.215	1.45283	3.83926
LD37574p OS=Drosophila melanogaster OX=7227 GN=yps PE=1 SV=1	FBgn0022959	yps	Q95RE4	38 kDa	0.771366	0.834231	0.99154	0.805506	0.902384	0.87618	11.5886	10.178	11.0241	13.1411	10.6375	13.255
T-complex protein 1 subunit gamma OS=Drosophila melanogaster OX=7227 GN=CCT3 PE=1 SV=1	FBgn0015019	CCT3	A4V303	59 kDa	0.77113	0.936494	0.789933	0.811836	0.80629	0.799258	12.8161	12.3579	15.0516	12.6642	13.021	16.086
LD32873p OS=Drosophila melanogaster OX=7227 GN=mahe PE=1 SV=1	FBgn0029979	mahe	Q9W3M7	100 kDa	0.771093	1.171	0.751189	1.48158	1.01293	0.964564	4.77475	3.77632	5.8401	3.6736	7.44287	4.95762
Sugarlethal, isoform B OS=Drosophila melanogaster OX=7227 GN=sgll PE=1 SV=1	FBgn0051472	sgll	Q7KSW3	27 kDa	0.767747	0.626658	0.769737	0.264418	0.61604	0.646381	1.01275	1.24102	0.975655	1.24477	0.294333	1.67786
Jabba, isoform C OS=Drosophila melanogaster OX=7227 GN=Jabba PE=1 SV=1	FBgn0259682	Jabba	B7YZK5	63 kDa	0.76769	1.09189	0.48435	0.601166	0.630514	0.657949	1.84443	2.18593	3.1948	1.30422	1.66773	2.90884
LD24968p OS=Drosophila melanogaster OX=7227 GN=Dmel\CG3847 PE=2 SV=1	FBgn0029867	CG3847	Q9W403	44 kDa	0.767532	1.00667	0.703943	0.580546	0.761588	0.762777	2.52881	2.54584	3.40228	2.3181	1.87617	3.3784
Eukaryotic translation initiation factor 4G1, isoform B OS=Drosophila melanogaster OX=7227 GN=eIF4G1 PE=1 SV=1	FBgn0023213	eIF4G1	A8DZ29	211 kDa	0.767265	0.461559	0.376407	0.224099	0.334553	0.421095	0.927379	1.85663	1.036	0.80742	0.398567	2.48138
Ribosomal protein L10, isoform E OS=Drosophila melanogaster OX=7227 GN=RpL10 PE=4 SV=1	FBgn0024733	RpL10	M9PIM0	26 kDa	0.766733	0.960801	1.00343	1.03055	1.01701	0.966952	5.67663	4.45918	5.63923	5.89844	6.06337	5.87758
DnaJ-like-2, isoform A OS=Drosophila melanogaster OX=7227 GN=Droj2 PE=1 SV=1	FBgn0038145	Droj2	Q9VFV9	45 kDa	0.763847	1.05322	0.701945	0.942111	0.835573	0.821227	5.53748	5.13638	7.15912	4.70368	6.38247	6.78712
Yolk protein 3, isoform B OS=Drosophila melanogaster OX=7227 GN=Yp3 PE=1 SV=1	FBgn0004047	Yp3	X2JEX8	46 kDa	0.759873	0.911348	1.15015	1.2744	1.1329	1.0583	37.6129	26.9494	32.362	40.895	45.335	35.5298
40S ribosomal protein S18 OS=Drosophila melanogaster OX=7227 GN=RpS18 PE=1 SV=1	FBgn0010411	RpS18	P41094	18 kDa	0.759284	0.735367	0.740474	0.827964	0.777932	0.774203	4.55005	4.45846	4.31163	4.34298	4.8801	5.93628
Glyceraldehyde-3-phosphate dehydrogenase OS=Drosophila melanogaster OX=7227 GN=Gapdh2 PE=3 SV=1	FBgn0001092	Gapdh2	M9PJN8	35 kDa	0.759002	1.11552	0.43125	0.392368	0.582129	0.617504	4.40033	5.45516	8.11292	3.01186	2.722	7.25174
Histone H2A OS=Drosophila melanogaster OX=7227 GN=His2A PE=1 SV=2	FBgn0001196	His2A	P84051	13 kDa	0.757017	0.895118	0.398657	0.511244	0.578732	0.614389	0.505033	0.6694	0.82855	0.25642	0.386167	0.949418
Uncharacterized protein, isoform B OS=Drosophila melanogaster OX=7227 GN=Dmel\CG7461 PE=1 SV=2	FBgn0034432	CG7461	A1ZBJ2	68 kDa	0.752895	2.58894	0.217275	1.45724	1.12018	1.04673	0.774956	0.50043	2.21585	0	1.1585	0.7313
Reticulon-like protein OS=Drosophila melanogaster OX=7227 GN=Rtnl1 PE=1 SV=1	FBgn0053113	Rtnl1	E1JHT6	65 kDa	0.75223	0.565376	0.563756	0.111332	0.413353	0.481128	0.674279	1.1686	0.827895	0.82494	0	1.62038
Clathrin light chain OS=Drosophila melanogaster OX=7227 GN=Clc PE=2 SV=1	FBgn0024814	Clc	Q9VWA1	24 kDa	0.751776	1.23985	0.643392	0.212945	0.705062	0.714405	0.478042	0.513668	0.97895	0.410346	0	0.7503
AT07738p OS=Drosophila melanogaster OX=7227 GN=Rrp45 PE=1 SV=1	FBgn0030789	Rrp45	Q8T4A9	46 kDa	0.743951	0.635463	0.774495	0.676029	0.725836	0.729459	4.34938	4.43982	3.76277	4.63044	4.01593	6.03776
ATP-citrate synthase OS=Drosophila melanogaster OX=7227 GN=ATPCL PE=1 SV=1	FBgn0020236	ATPCL	A0A0B4LFH8	120 kDa	0.743429	1.68282	0.905204	0.933739	1.04919	0.988035	0.731874	0.50043	1.38928	0.6535	0.6805	0.743196
Eukaryotic translation initiation factor 3 subunit D-1 OS=Drosophila melanogaster OX=7227 GN=eIF3d1 PE=1 SV=1	FBgn0040227	eIF3d1	Q9VCK0	64 kDa	0.738246	0.710666	0.429547	0.764087	0.571449	0.604809	3.26694	4.03251	3.87427	2.26142	4.18077	5.53426
AP-1 complex subunit gamma OS=Drosophila melanogaster OX=7227 GN=AP-1gamma PE=1 SV=1	FBgn0030089	AP-1gamma	Q7KVR8	107 kDa	0.737095	0.427273	0.371537	1.93441	0.762836	0.757688	0.524891	0.505108	0.20747	0.153926	1.65533	0.757674
Histone H2B OS=Drosophila melanogaster OX=7227 GN=His2B PE=1 SV=2	FBgn0001198	His2B	P02283	14 kDa	0.731847	1.02534	2.32643	2.06075	2.06955	1.80201	3.32	1.22779	1.80157	4.34526	3.82583	1.75204
LD06533p OS=Drosophila melanogaster OX=7227 GN=Dmel\CG10347 PE=1 SV=1	FBgn0030342	CG10347	Q9VYT5	65 kDa	0.731292	1.65952	0.472935	1.1159	0.912278	0.876081	0.490625	0.37599	1.1109	0.17144	0.6805	0.588736
Leucyl-tRNA synthetase, isoform A OS=Drosophila melanogaster OX=7227 GN=LeuRS PE=1 SV=2	FBgn0284253	LeuRS	Q9VQR8	135 kDa	0.729764	0.768245	0.825369	0.851976	0.823458	0.804719	3.57897	3.2267	3.40755	3.67602	3.80107	4.49674
Nuclear pore complex protein Nup205 OS=Drosophila melanogaster OX=7227 GN=Nup205 PE=2 SV=1	FBgn0031078	Nup205	Q8IQV9	235 kDa	0.727536	1.34673	0.710837	0.343914	0.730541	0.72994	0.852565	0.849088	1.7445	0.82494	0.294333	1.2431
Ranbp16, isoform E OS=Drosophila melanogaster OX=7227 GN=Ranbp16 PE=4 SV=1	FBgn0053180	Ranbp16	M9MS57	124 kDa	0.726894	0.554899	0.482515	2.51221	0.990695	0.937935	0.490809	0.334698	0.20747	0.153926	1.65533	0.53672
Cleavage and polyadenylation specificity factor subunit 1 OS=Drosophila melanogaster OX=7227 GN=Cpsf160 PE=1 SV=1	FBgn0024698	Cpsf160	Q9V726	165 kDa	0.726894	0.834471	0.482515	0.796473	0.631653	0.650701	0.278337	0.334698	0.414275	0.153926	0.386167	0.53672
GH16429p OS=Drosophila melanogaster OX=7227 GN=RagC-D PE=1 SV=1	FBgn0033272	RagC-D	Q7K519	44 kDa	0.725986	1.10303	0.477752	0.271719	0.565395	0.597513	0.243399	0.33938	0.62107	0.153926	0	0.544094
Proteasome subunit alpha type-3 OS=Drosophila melanogaster OX=7227 GN=Prosalpha7 PE=1 SV=1	FBgn0023175	Prosalpha7	Q9V5C6	28 kDa	0.725898	0.921073	0.940537	0.745271	0.882709	0.851347	6.08718	5.1603	6.60235	6.74616	5.30343	7.1855
AaRS-interacting multifunctional protein 2, isoform B OS=Drosophila melanogaster OX=7227 GN=AIMP2 PE=1 SV=3	FBgn0036515	AIMP2	Q8T060	33 kDa	0.724012	0.907929	1.36858	1.18871	1.11147	1.03398	0.821523	0.51439	0.696625	1.15306	0.974833	0.787854
GH06271p OS=Drosophila melanogaster OX=7227 GN=Mms19 PE=1 SV=1	FBgn0037301	Mms19	Q95U54	107 kDa	0.723339	1.20061	1.42649	1.82239	1.37276	1.24288	0.725548	0.337402	0.69397	0.86272	1.1585	0.544094
60S ribosomal protein L8 OS=Drosophila melanogaster OX=7227 GN=RpL8 PE=1 SV=1	FBgn0261602	RpL8	Q9V3G1	28 kDa	0.718432	0.897425	0.865148	0.920218	0.88433	0.85115	5.05454	4.23474	5.34038	5.141	5.48117	5.97398
Proteasome subunit alpha type-5 OS=Drosophila melanogaster OX=7227 GN=Prosalpha5 PE=2 SV=2	FBgn0016697	Prosalpha5	Q95083	27 kDa	0.718058	0.888723	0.427893	0.678599	0.581668	0.608946	3.50581	4.17036	5.2098	2.4031	3.93003	5.88754
ADP-ribosylation factor 1 OS=Drosophila melanogaster OX=7227 GN=Arf79F PE=1 SV=2	FBgn0010348	Arf79F	P61209	21 kDa	0.718001	1.04888	0.52908	2.2822	1.13764	1.05372	0.833308	0.50314	0.82855	0.31734	2.0415	0.78048
rRNA 2'-O-methyltransferase fibrillarin OS=Drosophila melanogaster OX=7227 GN=Fib PE=2 SV=1	FBgn0003062	Fib	Q9W1V3	35 kDa	0.716679	0.575127	0.474605	0.613947	0.528239	0.565927	7.10458	9.05118	7.22337	5.92538	7.72463	12.7096
Chaperonin containing TCP1 subunit 1, isoform B OS=Drosophila melanogaster OX=7227 GN=CCT1 PE=1 SV=1	FBgn0003676	CCT1	A4V391	60 kDa	0.716608	1.07236	0.747899	0.690854	0.808343	0.789996	13.1881	11.9441	17.9744	12.4745	11.5075	16.7478
60S ribosomal protein L18 OS=Drosophila melanogaster OX=7227 GN=RpL18 PE=1 SV=1	FBgn0035753	RpL18	Q9VS34	22 kDa	0.715361	0.711337	1.0713	0.712792	0.924384	0.882579	4.51942	3.62468	3.60315	5.52918	3.61093	5.1477
LD44914p OS=Drosophila melanogaster OX=7227 GN=Dmel\CG1635 PE=1 SV=1	FBgn0039854	CG1635	Q95TK5	51 kDa	0.714068	0.421534	0.142486	0.340919	0.25642	0.34795	0.711377	1.6735	0.90475	0.17144	0.6929	2.4249
Pyruvate carboxylase OS=Drosophila melanogaster OX=7227 GN=PCB PE=1 SV=1	FBgn0027580	PCB	Q0E9E2	133 kDa	0.713631	2.01205	0.269059	2.19467	1.18621	1.09169	0.620661	0.33542	1.31505	0	1.45283	0.55148
Glutathione S-transferase S1 OS=Drosophila melanogaster OX=7227 GN=GstS1 PE=1 SV=2	FBgn0010226	GstS1	P41043	28 kDa	0.713399	0.762811	0.783138	0.785121	0.803006	0.785084	5.30911	4.8058	5.15273	5.29544	5.30937	6.81804
Hippo, isoform B OS=Drosophila melanogaster OX=7227 GN=hpo PE=4 SV=1	FBgn0261456	hpo	A0A0B4KFW0	75 kDa	0.713201	1.09249	0.472791	0.268898	0.55975	0.590441	0.242744	0.33542	0.621755	0.153926	0	0.551934
Dynein heavy chain 64C, isoform I OS=Drosophila melanogaster OX=7227 GN=Dhc64C PE=1 SV=1	FBgn0261797	Dhc64C	M9PBQ3	533 kDa	0.710431	0.839101	0.633708	0.580227	0.647341	0.659959	25.1322	27.0697	32.0093	24.1244	22.0713	38.186
MIP04243p OS=Drosophila melanogaster OX=7227 GN=Dmel\CG5028 PE=1 SV=1	FBgn0039358	CG5028	A8JRB8	43 kDa	0.709474	1.00914	0.732918	0.49912	0.736284	0.730922	5.06754	4.91289	7.0737	5.08194	3.39607	7.00782
Nucleoplasmin, isoform B OS=Drosophila melanogaster OX=7227 GN=Nlp PE=4 SV=1	FBgn0016685	Nlp	A0A0B4KI24	17 kDa	0.709356	0.411194	0.357555	0.885058	0.489991	0.533864	0.329924	0.505108	0.20747	0.153926	0.6805	0.79524
Probable cysteine desulfurase, mitochondrial OS=Drosophila melanogaster OX=7227 GN=CG12264 PE=2 SV=1	FBgn0032393	CG12264	Q9VKD3	51 kDa	0.708759	0.886938	0.47281	0.668511	0.590681	0.614297	1.95526	2.28714	2.91315	1.45816	2.14573	3.31038
FI01423p OS=Drosophila melanogaster OX=7227 GN=GstE3 PE=1 SV=1	FBgn0063497	GstE3	A1ZB68	25 kDa	0.70856	0.855632	0.370456	0.454515	0.51426	0.55312	0.999018	1.33681	1.65643	0.60206	0.784733	1.97016
Dynein heavy chain 64C, isoform D OS=Drosophila melanogaster OX=7227 GN=Dhc64C PE=1 SV=1	FBgn0261797	Dhc64C	M9PBQ0	531 kDa	0.707843	0.828435	0.630448	0.585498	0.644893	0.657483	24.8099	26.7257	31.3135	23.7814	22.0713	37.8404
H/ACA ribonucleoprotein complex subunit 3 OS=Drosophila melanogaster OX=7227 GN=CG7637 PE=2 SV=1	FBgn0033548	CG7637	Q9V5P6	8 kDa	0.707061	0.203658	0.271283	0.298957	0.247095	0.339088	0.47932	1.21976	0.206805	0.34288	0.398567	1.80922
Fmr1, isoform G OS=Drosophila melanogaster OX=7227 GN=Fmr1 PE=1 SV=1	FBgn0028734	Fmr1	A0A0B4K618	81 kDa	0.706091	0.806227	0.602419	1.11373	0.788187	0.771768	7.57658	6.91454	7.92392	5.8695	11.0237	9.8772
EG:100G10.3 protein OS=Drosophila melanogaster OX=7227 GN=eIF2Bbeta PE=1 SV=1	FBgn0024996	eIF2Bbeta	O76863	39 kDa	0.704619	0.385844	0.385844	0.385844	0.385844	0.449599	0.0335428	0.167714	0	0	0	0.32312
FI05230p OS=Drosophila melanogaster OX=7227 GN=Dmel\CG5003 PE=1 SV=1	FBgn0039554	CG5003	Q9VAZ0	80 kDa	0.703569	0.890467	0.241899	0.137579	0.369267	0.436128	0.440514	0.835128	1.1109	0.153926	0	1.27252
AT02348p OS=Drosophila melanogaster OX=7227 GN=UQCR-C2 PE=1 SV=1	FBgn0250814	UQCR-C2	Q9VV75	45 kDa	0.700894	1.23995	0.538137	0.930142	0.790561	0.772628	2.07903	1.86716	3.45932	1.38644	2.54427	2.7506
Clathrin heavy chain OS=Drosophila melanogaster OX=7227 GN=Chc PE=3 SV=1	FBgn0000319	Chc	X2JC31	191 kDa	0.700667	0.901765	0.718852	0.664042	0.730779	0.724757	14.6465	14.153	18.2733	14.5255	13.4025	20.286
LD06749p OS=Drosophila melanogaster OX=7227 GN=Nopp140 PE=1 SV=3	FBgn0037137	Nopp140	Q9VNX6	72 kDa	0.697801	0.733642	0.353695	0.338525	0.436897	0.489078	2.61447	3.81688	4.02335	1.83456	1.74717	5.55778
Transitional endoplasmic reticulum ATPase TER94 OS=Drosophila melanogaster OX=7227 GN=TER94 PE=1 SV=1	FBgn0286784	TER94	Q7KN62	89 kDa	0.695663	0.820504	0.659217	0.672863	0.693209	0.6937	13.7608	13.8003	16.3133	13.0666	13.3413	19.9264
TER94, isoform E OS=Drosophila melanogaster OX=7227 GN=TER94 PE=1 SV=1	FBgn0286784	TER94	A0A0B4LFZ4	92 kDa	0.692585	0.803078	0.664798	0.643858	0.684309	0.685965	13.4891	13.6213	15.8268	13.0666	12.6487	19.7574
Uncharacterized protein, isoform E OS=Drosophila melanogaster OX=7227 GN=Dmel\CG7546 PE=1 SV=1	FBgn0035793	CG7546	M9ND57	138 kDa	0.691898	0.995455	0.788621	0.52368	0.759896	0.746297	4.83046	4.46356	6.51093	5.11592	3.329	6.54158
Cofilin/actin-depolymerizing factor homolog OS=Drosophila melanogaster OX=7227 GN=tsr PE=1 SV=1	FBgn0011726	tsr	P45594	17 kDa	0.691701	1.14248	1.08958	1.99847	1.34192	1.21188	1.40726	0.716088	1.31505	1.24477	2.45243	1.12574
Upheld, isoform Q OS=Drosophila melanogaster OX=7227 GN=up PE=1 SV=1	FBgn0004169	up	M9PJM6	47 kDa	0.690975	0.488188	0.275875	1.01061	0.496317	0.535249	1.15475	1.54978	1.03537	0.496806	2.3606	2.33368
GH15225p OS=Drosophila melanogaster OX=7227 GN=Ulp1 PE=1 SV=1	FBgn0027603	Ulp1	Q9VWK5	172 kDa	0.69088	0.475351	0.198818	0.577029	0.362504	0.428179	0.234186	0.502412	0.28235	0	0.386167	0.818034
Spindly OS=Drosophila melanogaster OX=7227 GN=Spindly PE=4 SV=2	FBgn0031549	Spindly	Q9VQS4	89 kDa	0.688399	1.13488	1.14546	0.702882	1.03208	0.963345	24.1172	17.176	28.4477	28.7148	17.5417	25.0426
Ribonucleoside-diphosphate reductase large subunit OS=Drosophila melanogaster OX=7227 GN=RnrL PE=1 SV=2	FBgn0011703	RnrL	P48591	92 kDa	0.68539	1.90717	0.976864	2.7218	1.59554	1.41351	0.561541	0.167714	0.82855	0.325366	1.26917	0.33788
LP08774p OS=Drosophila melanogaster OX=7227 GN=Usp14 PE=1 SV=1	FBgn0032216	Usp14	Q9VKZ8	54 kDa	0.68539	1.27477	0.375314	1.63345	0.943701	0.868849	0.266943	0.167714	0.4865	0	0.6805	0.33788
LD21404p OS=Drosophila melanogaster OX=7227 GN=mRpL16 PE=1 SV=1	FBgn0023519	mRpL16	Q9W547	28 kDa	0.68539	0.375314	0.849394	1.46366	0.914713	0.892039	0.279486	0.167714	0	0.25642	0.588667	0.33788
T-complex protein 1 subunit delta OS=Drosophila melanogaster OX=7227 GN=CCT4 PE=1 SV=1	FBgn0032444	CCT4	Q9VK69	57 kDa	0.683479	1.00719	0.604863	0.703011	0.708884	0.703803	10.4026	10.0963	14.9744	8.91168	10.3907	14.866
Lethal (2) 37Cc, isoform D OS=Drosophila melanogaster OX=7227 GN=l(2)37Cc PE=1 SV=1	FBgn0002031	l(2)37Cc	A0A023GQA5	30 kDa	0.679283	0.953318	0.406743	0.76037	0.610921	0.624594	0.608357	0.6794	1.03537	0.325366	0.784733	1.09602
GIGYF family protein CG11148 OS=Drosophila melanogaster OX=7227 GN=CG11148 PE=1 SV=2	FBgn0039936	Gyf	Q7KQM6	174 kDa	0.677361	1.3371	0.798292	0.876568	0.896929	0.853016	1.12192	0.849088	1.8738	1.03692	1.1585	1.35022
Lethal(2) giant larvae protein OS=Drosophila melanogaster OX=7227 GN=l(2)gl PE=1 SV=2	FBgn0002121	l(2)gl	P08111	127 kDa	0.676594	0.692985	0.682695	1.44047	0.848749	0.814318	3.05525	2.50419	2.56977	2.5286	5.5606	3.7982
Transcription termination factor 2 OS=Drosophila melanogaster OX=7227 GN=lds PE=1 SV=2	FBgn0002542	lds	P34739	118 kDa	0.675563	1.66215	1.0953	0.850466	1.16733	1.06898	2.24822	1.3461	3.6084	2.30858	1.74717	2.09006
T-complex protein 1 subunit epsilon OS=Drosophila melanogaster OX=7227 GN=CCT5 PE=1 SV=1	FBgn0010621	CCT5	Q7KKI0	59 kDa	0.675471	0.946305	0.563274	1.11593	0.785655	0.763618	7.07607	6.23582	8.8175	5.16632	10.4344	9.32934
Ribosome biogenesis protein WDR12 homolog OS=Drosophila melanogaster OX=7227 GN=CG6724 PE=2 SV=1	FBgn0032298	CG6724	Q9VKQ3	47 kDa	0.674731	1.19765	0.393353	1.10573	0.749213	0.734317	1.10856	1.00213	1.93613	0.499566	1.77193	1.5831
Target of rapamycin, isoform B OS=Drosophila melanogaster OX=7227 GN=Tor PE=1 SV=1	FBgn0021796	Tor	M9PFS0	281 kDa	0.669628	0.364741	2.23976	4.56165	2.29121	1.96689	0.891694	0.169688	0	1.04356	2.33583	0.35356
Heterogeneous nuclear ribonucleoprotein 87F OS=Drosophila melanogaster OX=7227 GN=Hrb87F PE=2 SV=2	FBgn0004237	Hrb87F	P48810	39 kDa	0.661544	0.450647	0.28894	0.751324	0.430135	0.476417	0.668194	1.00672	0.62107	0.325366	1.1709	1.62564
ATP-dependent RNA helicase p62 OS=Drosophila melanogaster OX=7227 GN=Rm62 PE=1 SV=3	FBgn0003261	Rm62	P19109	79 kDa	0.661345	0.849849	0.875617	1.2164	0.948761	0.891278	17.2862	12.7743	16.4733	16.9789	23.666	19.4196
Synaptic functional regulator FMR1 OS=Drosophila melanogaster OX=7227 GN=Fmr1 PE=1 SV=1	FBgn0028734	Fmr1	Q9NFU0	76 kDa	0.661334	0.744102	0.537575	0.985513	0.703427	0.695008	6.73712	6.40086	7.22735	5.16504	9.638	9.78266
Hoi-polloi, isoform B OS=Drosophila melanogaster OX=7227 GN=hoip PE=1 SV=1	FBgn0286786	hoip	D2NUK9	14 kDa	0.657694	0.393783	0.0969234	0.0969234	0.171138	0.26845	0.359251	1.1745	0.621755	0	0	1.89144
Alpha-mannosidase OS=Drosophila melanogaster OX=7227 GN=LManII PE=1 SV=2	FBgn0027611	LManII	Q9VKV1	123 kDa	0.656603	1.73743	0.477342	0.464703	0.765232	0.743506	0.592713	0.499708	1.65643	0.30786	0.294333	0.867218
Hu li tai shao, isoform P OS=Drosophila melanogaster OX=7227 GN=hts PE=1 SV=2	FBgn0263391	hts	A8DYJ2	205 kDa	0.651234	0.515871	0.640817	1.68857	0.830775	0.794866	0.859398	0.667422	0.4865	0.6535	2.0539	1.13357
GH13256p OS=Drosophila melanogaster OX=7227 GN=Thiolase PE=1 SV=1	FBgn0025352	Thiolase	Q9W1H8	51 kDa	0.649435	0.893136	0.746064	0.652264	0.75243	0.731831	7.94209	7.02504	9.73738	8.1005	7.05653	10.9267
Vasa, isoform B OS=Drosophila melanogaster OX=7227 GN=vas PE=3 SV=1	FBgn0283442	vas	M9PBB5	72 kDa	0.645157	0.826047	0.834922	0.727597	0.781473	0.75421	3.85848	3.27122	4.24532	4.29312	3.71517	5.18208
LD04387p OS=Drosophila melanogaster OX=7227 GN=Dmel\CG7564 PE=1 SV=1	FBgn0036734	CG7564	Q9VVI1	48 kDa	0.64223	0.609984	0.84595	0.532191	0.700249	0.688645	0.575415	0.52295	0.4865	0.753226	0.398567	0.927358
Heterogeneous nuclear ribonucleoprotein at 98DE, isoform F OS=Drosophila melanogaster OX=7227 GN=Hrb98DE PE=1 SV=1	FBgn0001215	Hrb98DE	A4V3J6	39 kDa	0.639407	0.363626	0.187513	0.721784	0.35837	0.414578	0.586139	1.0141	0.489155	0.153926	1.1709	1.70048
DNA-directed RNA polymerase II subunit RPB2 OS=Drosophila melanogaster OX=7227 GN=RpII140 PE=2 SV=2	FBgn0262955	RpII140	P08266	134 kDa	0.6354	0.666199	0.436874	0.422068	0.467889	0.501391	2.35423	3.03772	3.1948	2.02518	1.94967	4.89728
Isoleucyl-tRNA synthetase, isoform A OS=Drosophila melanogaster OX=7227 GN=IleRS PE=1 SV=1	FBgn0027086	IleRS	Q8MSW0	141 kDa	0.635385	0.553881	0.639702	0.740299	0.64027	0.639293	7.66015	7.61208	6.6096	7.66518	8.9025	12.0968
Cystathionine beta-synthase OS=Drosophila melanogaster OX=7227 GN=Cbs PE=1 SV=1	FBgn0031148	Cbs	Q9VRD9	57 kDa	0.634101	0.863314	0.952437	0.621574	0.860662	0.81535	4.98536	3.83201	5.29058	5.8577	3.7523	6.16036
MIP33436p1 OS=Drosophila melanogaster OX=7227 GN=Pp2A-29B PE=1 SV=1	FBgn0260439	Pp2A-29B	H5V8B8	72 kDa	0.631248	0.901925	0.494947	0.617909	0.623581	0.618712	3.79385	3.87484	5.6234	2.99434	3.78867	6.25696
Protein phosphatase 2A at 29B, isoform C OS=Drosophila melanogaster OX=7227 GN=Pp2A-29B PE=1 SV=1	FBgn0260439	Pp2A-29B	M9MQH9	65 kDa	0.631248	0.933938	0.494947	0.617909	0.615578	0.625115	3.83521	3.87484	5.8302	2.99434	3.78867	6.25696
Probable phosphoserine aminotransferase OS=Drosophila melanogaster OX=7227 GN=CG11899 PE=2 SV=1	FBgn0014427	CG11899	Q9VAN0	40 kDa	0.628881	0.832198	0.605526	0.738911	0.693774	0.680796	4.51456	4.15482	5.5637	3.99298	4.91727	6.72648
Probable elongation factor 1-delta OS=Drosophila melanogaster OX=7227 GN=eEF1delta PE=1 SV=1	FBgn0032198	eEF1delta	Q9VL18	29 kDa	0.624992	0.693551	0.108841	0.269416	0.291251	0.357999	0.970994	1.84655	2.07137	0.153926	0.6805	3.07632
Drab11 OS=Drosophila melanogaster OX=7227 GN=Rab11 PE=1 SV=1	FBgn0015790	Rab11	O18335	24 kDa	0.624199	0.665228	0.543392	0.798849	0.646079	0.641703	4.28881	4.16628	4.45348	3.60065	5.3888	6.79682
Glucose-6-phosphate isomerase OS=Drosophila melanogaster OX=7227 GN=Pgi PE=2 SV=2	FBgn0003074	Pgi	P52029	62 kDa	0.620385	1.46115	0.829725	1.913	1.21673	1.09746	0.472706	0.17897	0.696625	0.30786	0.974833	0.412698
Glutamate dehydrogenase, mitochondrial OS=Drosophila melanogaster OX=7227 GN=Gdh PE=1 SV=2	FBgn0001098	Gdh	P54385	63 kDa	0.61795	0.925543	0.603532	1.20657	0.790003	0.755593	2.12014	1.69695	2.64268	1.65262	3.50673	2.8716
Splicing factor 3B subunit 3 OS=Drosophila melanogaster OX=7227 GN=Sf3b3 PE=1 SV=2	FBgn0035162	Sf3b3	Q9W0M7	137 kDa	0.612356	1.57835	1.11751	0.978018	1.23982	1.11433	0.817763	0.35794	1.24282	0.82068	0.6929	0.713036
GH01077p OS=Drosophila melanogaster OX=7227 GN=UQCR-C1 PE=1 SV=2	FBgn0038271	UQCR-C1	Q9VFF0	52 kDa	0.610535	1.17966	0.318667	0.762456	0.632705	0.628271	0.53523	0.51439	1.18312	0.17144	0.6929	0.972018
LD35209p OS=Drosophila melanogaster OX=7227 GN=Dmel\CG8142 PE=1 SV=2	FBgn0030871	CG8142	Q9VX15	40 kDa	0.60941	2.15555	1.15494	0.333708	1.13135	1.02696	0.421716	0.167714	1.10825	0.499566	0	0.405316
GH01709p OS=Drosophila melanogaster OX=7227 GN=Dmel\CG5590 PE=1 SV=1	FBgn0039537	CG5590	Q9VB10	44 kDa	0.60825	0.587007	0.253301	0.327621	0.354116	0.404943	2.57122	3.96406	3.81852	1.53234	2.0415	6.6479
Importin subunit beta OS=Drosophila melanogaster OX=7227 GN=Fs(2)Ket PE=1 SV=2	FBgn0262743	Fs(2)Ket	O18388	99 kDa	0.608089	0.62391	0.596559	0.620691	0.602555	0.603661	10.0004	10.0753	10.3427	9.88038	10.2883	16.6996
Belle, isoform B OS=Drosophila melanogaster OX=7227 GN=bel PE=4 SV=1	FBgn0263231	bel	A0A0B4KGU4	85 kDa	0.605735	0.983272	1.00382	1.10584	1.01438	0.932653	19.1885	12.3913	20.241	20.6683	22.7893	20.5888
Probable arginine--tRNA ligase, cytoplasmic OS=Drosophila melanogaster OX=7227 GN=ArgRS PE=2 SV=1	FBgn0027093	ArgRS	Q9VXN4	76 kDa	0.604864	0.505604	0.725555	0.934156	0.742355	0.714857	3.035	2.53678	2.08718	3.08346	4.02833	4.32658
CG10206-PA OS=Drosophila melanogaster OX=7227 GN=nop5 PE=1 SV=2	FBgn0026196	nop5	Q9VM69	57 kDa	0.603924	0.281804	0.303338	0.345455	0.297261	0.358594	2.95428	5.11432	2.27818	2.46778	2.8386	8.60162
Uncharacterized protein, isoform B OS=Drosophila melanogaster OX=7227 GN=Dmel\CG7692 PE=4 SV=1	FBgn0036714	CG7692	M9PI87	152 kDa	0.602224	0.758611	0.666221	0.870996	0.762129	0.730148	11.5621	9.50086	12.0208	10.5321	13.8317	15.9104
Rough deal OS=Drosophila melanogaster OX=7227 GN=rod PE=1 SV=2	FBgn0003268	rod	Q9V9W7	240 kDa	0.601841	0.325635	0.456371	0.938704	0.535627	0.54887	2.58256	2.85139	1.44962	2.11312	4.561	4.87208
RNA-binding protein spenito OS=Drosophila melanogaster OX=7227 GN=nito PE=1 SV=1	FBgn0027548	nito	Q7KMJ6	89 kDa	0.60152	0.48592	0.467679	0.539678	0.476335	0.501372	2.52591	3.071	2.44181	2.34252	2.7344	5.23988
Protein krasavietz OS=Drosophila melanogaster OX=7227 GN=kra PE=1 SV=1	FBgn0250753	kra	Q9VNE2	49 kDa	0.600499	0.842988	0.426332	0.574536	0.540271	0.552316	0.929282	1.02806	1.52517	0.671006	0.974833	1.84706
Regulatory particle non-ATPase 8, isoform B OS=Drosophila melanogaster OX=7227 GN=Rpn8 PE=4 SV=1	FBgn0002787	Rpn8	A0A0B4KFH4	41 kDa	0.597284	0.713833	0.49348	0.262284	0.477834	0.501724	2.22574	2.68833	3.25253	2.18584	1.06667	4.6378
Granny smith, isoform F OS=Drosophila melanogaster OX=7227 GN=grsm PE=1 SV=1	FBgn0040493	grsm	A0A0C4FEI8	71 kDa	0.594542	1.02688	0.693356	0.726761	0.768672	0.733846	3.16545	2.52603	4.5105	2.9796	3.13293	4.38714
Voltage-dependent anion-selective channel OS=Drosophila melanogaster OX=7227 GN=porin PE=1 SV=3	FBgn0004363	porin	Q94920	31 kDa	0.592852	0.851816	0.697308	1.30782	0.869619	0.814266	2.63385	1.86246	2.76467	2.22638	4.35337	3.28094
GH10652p OS=Drosophila melanogaster OX=7227 GN=p90 PE=1 SV=1	FBgn0035720	CG10077	Q8MZI3	88 kDa	0.591959	0.766209	0.811767	1.11541	0.873818	0.817446	8.01564	5.74858	7.5005	7.95854	11.0113	9.85104
60S ribosomal protein L17 OS=Drosophila melanogaster OX=7227 GN=RpL17 PE=1 SV=1	FBgn0029897	RpL17	Q9W3W8	22 kDa	0.591873	0.533134	0.302463	0.551944	0.404578	0.442037	0.823773	1.17181	1.03537	0.499566	1.07907	2.11982
CTP synthase OS=Drosophila melanogaster OX=7227 GN=CTPsyn PE=1 SV=2	FBgn0266452	CTPsyn	Q9VUL1	69 kDa	0.589577	1.21473	0.223406	0.871248	0.633198	0.624474	0.364433	0.332724	0.900775	0	0.588667	0.705658
FI01544p OS=Drosophila melanogaster OX=7227 GN=Rab1 PE=1 SV=1	FBgn0285937	Rab1	O18332	23 kDa	0.586041	0.824074	0.742253	0.953814	0.82052	0.773624	8.00761	6.01676	8.54305	7.67466	9.92	10.4102
Importin subunit alpha OS=Drosophila melanogaster OX=7227 GN=Pen PE=1 SV=2	FBgn0287720	Pen	P52295	58 kDa	0.581538	0.777969	0.626109	0.490505	0.615024	0.608327	4.67167	4.457	6.03105	4.81416	3.72753	7.81024
Drab5 OS=Drosophila melanogaster OX=7227 GN=Rab5 PE=1 SV=1	FBgn0014010	Rab5	Q9V3I2	24 kDa	0.580746	0.686951	0.638921	0.791961	0.701477	0.677331	5.33463	4.54498	5.41328	5.0206	6.2718	7.97266
Peptidyl-prolyl cis-trans isomerase OS=Drosophila melanogaster OX=7227 GN=Cyp1 PE=1 SV=2	FBgn0004432	Cyp1	P25007	25 kDa	0.580179	0.885462	0.217942	0.632533	0.48847	0.506812	0.269065	0.337402	0.621755	0	0.386167	0.72844
T-complex protein 1 subunit eta OS=Drosophila melanogaster OX=7227 GN=CCT7 PE=1 SV=2	FBgn0037632	CCT7	Q9VHL2	59 kDa	0.575994	0.565956	0.413521	0.71816	0.512549	0.525238	10.4059	11.431	11.2283	8.14938	14.3025	19.9952
IGF-II mRNA-binding protein, isoform L OS=Drosophila melanogaster OX=7227 GN=Imp PE=1 SV=1	FBgn0285926	Imp	M9NF14	70 kDa	0.574009	1.05806	0.279436	0.755031	0.578958	0.577968	0.85363	0.846392	1.73133	0.30786	1.17733	1.62518
IGF-II mRNA-binding protein, isoform K OS=Drosophila melanogaster OX=7227 GN=Imp PE=1 SV=2	FBgn0285926	Imp	Q0KHU2	69 kDa	0.574009	1.05806	0.279436	0.755031	0.578958	0.577968	0.85363	0.846392	1.73133	0.30786	1.17733	1.62518
Uncharacterized protein, isoform G OS=Drosophila melanogaster OX=7227 GN=Dmel\CG5746 PE=4 SV=1	FBgn0039186	CG5746	A0A0B4KHS5	46 kDa	0.573537	0.499966	0.164421	0.487243	0.329013	0.377918	0.26359	0.505108	0.414275	0	0.398567	1.03163
Glutathione S-transferase D1 OS=Drosophila melanogaster OX=7227 GN=GstD1 PE=1 SV=1	FBgn0001149	GstD1	P20432	24 kDa	0.571661	1.40771	1.36286	0.511405	1.175	1.05433	6.86379	3.62864	9.23235	8.93178	3.22477	6.49964
FI04781p OS=Drosophila melanogaster OX=7227 GN=Nop56 PE=1 SV=1	FBgn0038964	Nop56	Q95WY3	55 kDa	0.570908	0.346702	0.280168	0.304521	0.304058	0.357428	5.08684	8.2463	4.9281	3.94342	4.30383	14.5968
60S acidic ribosomal protein P1 OS=Drosophila melanogaster OX=7227 GN=RpLP1 PE=1 SV=2	FBgn0002593	RpLP1	P08570	12 kDa	0.569748	1.45825	0.776737	0.641216	0.905476	0.83833	0.832031	0.50043	1.5974	0.755986	0.588667	1.03163
FI01427p OS=Drosophila melanogaster OX=7227 GN=Dmel\CG14500 PE=2 SV=1	FBgn0034318	CG14500	A1ZB48	21 kDa	0.567955	0.830542	0.287375	1.02226	0.59656	0.590839	0.530834	0.502412	0.82855	0.153926	1.06667	1.03902
Peptidyl-prolyl cis-trans isomerase OS=Drosophila melanogaster OX=7227 GN=Dmel\CG2852 PE=1 SV=1	FBgn0034753	CG2852	Q9W227	22 kDa	0.567748	1.77984	0.631632	1.34267	1.10042	0.993883	1.03187	0.502412	2.0084	0.581786	1.46523	1.03947
Succinate--CoA ligase [ADP-forming] subunit beta, mitochondrial OS=Drosophila melanogaster OX=7227 GN=ScsbetaA PE=1 SV=1	FBgn0037643	skap	Q95U38	55 kDa	0.567284	0.806483	0.727592	0.800904	0.765557	0.725903	5.73211	4.43522	6.39095	5.74592	6.34533	7.97318
Gustavus, isoform G OS=Drosophila melanogaster OX=7227 GN=gus PE=4 SV=1	FBgn0026238	gus	A0A0B4K6X3	32 kDa	0.561968	0.42988	0.374411	0.212945	0.334456	0.379959	0.159214	0.332724	0.206805	0.153926	0	0.7503
Dynamin related protein 1, isoform A OS=Drosophila melanogaster OX=7227 GN=Drp1 PE=1 SV=1	FBgn0026479	Drp1	Q9VQE0	83 kDa	0.560662	1.36296	0.844378	0.591894	0.872933	0.810479	7.53777	5.1518	12.8144	7.86154	5.4501	9.34786
Rap1 GTPase, isoform B OS=Drosophila melanogaster OX=7227 GN=Rap1 PE=4 SV=1	FBgn0004636	Rap1	M9MRT6	21 kDa	0.556842	2.82961	0.556842	0.556842	1.55897	1.01139	0.16571	0	0.82855	0	0	0.161556
GH03305p OS=Drosophila melanogaster OX=7227 GN=Dmel\CG6287 PE=1 SV=1	FBgn0032350	CG6287	Q9VKI8	35 kDa	0.556842	2.8314	0.556842	1.61612	1.3903	1.22361	0.243074	0	0.829205	0	0.386167	0.161556
Probable citrate synthase, mitochondrial OS=Drosophila melanogaster OX=7227 GN=kdn PE=2 SV=1	FBgn0261955	kdn	Q9W401	52 kDa	0.556842	1.89134	0.556842	3.23087	1.12503	1.35855	0.292267	0	0.4865	0	0.974833	0.161556
Protein lethal(2)essential for life OS=Drosophila melanogaster OX=7227 GN=l(2)efl PE=1 SV=1	FBgn0011296	l(2)efl	P82147	21 kDa	0.554758	0.904578	0.360221	1.28139	0.713656	0.681876	0.47264	0.346684	0.693305	0.153926	1.06667	0.787854
MIP16230p OS=Drosophila melanogaster OX=7227 GN=Vha68-2 PE=1 SV=1	FBgn0263598	Vha68-2	A4V0N4	68 kDa	0.551789	0.885782	0.402148	0.525702	0.583701	0.577318	1.41371	1.34222	2.27753	0.923166	1.26917	2.59738
Transcription-associated protein 1 OS=Drosophila melanogaster OX=7227 GN=Nipped-A PE=1 SV=4	FBgn0053554	Nipped-A	Q8I8U7	435 kDa	0.54961	0.554589	1.04238	0.933004	0.882045	0.815558	1.83924	1.17328	1.18575	2.40722	2.13333	2.3011
Succinate dehydrogenase [ubiquinone] flavoprotein subunit, mitochondrial OS=Drosophila melanogaster OX=7227 GN=SdhA PE=2 SV=3	FBgn0261439	SdhA	Q94523	72 kDa	0.549156	1.78239	1.01349	1.21756	1.22703	1.09146	1.19902	0.502412	2.08655	1.09887	1.361	1.08154
Serine/threonine-protein kinase polo OS=Drosophila melanogaster OX=7227 GN=polo PE=1 SV=2	FBgn0003124	polo	P52304	67 kDa	0.546503	0.54799	0.514634	0.655355	0.571448	0.566459	1.58342	1.52048	1.52517	1.41998	1.86377	2.95066
BRWD3 OS=Drosophila melanogaster OX=7227 GN=BRWD3 PE=1 SV=2	FBgn0011785	BRWD3	Q9VC96	249 kDa	0.54579	1.30492	1.37351	0.54579	2.44162	0.973522	0.15909	0	0.28235	0.30786	0	0.168938
Aconitate hydratase, mitochondrial OS=Drosophila melanogaster OX=7227 GN=Acon PE=1 SV=2	FBgn0010100	Acon	Q9VIE8	85 kDa	0.54579	1.10181	0.54579	3.9581	1.53787	1.33946	0.295194	0	0.206805	0	1.26917	0.168938
CG9135 protein OS=Drosophila melanogaster OX=7227 GN=Dmel\CG9135 PE=1 SV=1	FBgn0031769	CG9135	Q9VMI5	53 kDa	0.54579	2.21745	0.54579	1.58405	1.25559	1.08777	0.201584	0	0.621755	0	0.386167	0.168938
RE62833p OS=Drosophila melanogaster OX=7227 GN=Dmel\CG6638 PE=1 SV=1	FBgn0035911	CG6638	Q9VSL9	46 kDa	0.54579	1.66143	1.23521	0.54579	1.23735	1.11363	0.2112	0	0.41495	0.25642	0	0.168938
Eukaryotic translation initiation factor 5 OS=Drosophila melanogaster OX=7227 GN=eIF5 PE=1 SV=1	FBgn0030719	eIF5	Q9VXK6	52 kDa	0.54579	4.4699	0.54579	4.205	1.22327	2.06245	0.564105	0	1.45952	0	1.361	0.168938
Carnitine palmitoyltransferase 2 OS=Drosophila melanogaster OX=7227 GN=CPT2 PE=1 SV=1	FBgn0035383	CPT2	Q9VZW7	75 kDa	0.54579	0.54579	0.959638	2.6223	1.08046	1.09904	0.205775	0	0	0.153926	0.772333	0.168938
MIP08013p1 OS=Drosophila melanogaster OX=7227 GN=Mpcp2 PE=1 SV=1	FBgn0026409	Mpcp	Q0E8E8	39 kDa	0.543779	0.878763	0.288994	0.708012	0.541191	0.541709	0.177516	0.17897	0.414275	0	0.294333	0.499436
JmjC domain-containing histone demethylase 2, isoform A OS=Drosophila melanogaster OX=7227 GN=JHDM2 PE=2 SV=1	FBgn0037703	JHDM2	Q9VHC5	97 kDa	0.54069	0.523639	0.270027	0.445724	0.36765	0.402258	0.328712	0.511694	0.489155	0.153926	0.386167	1.11882
Ferrochelatase, mitochondrial OS=Drosophila melanogaster OX=7227 GN=FeCh PE=2 SV=1	FBgn0266268	FeCH	Q9V9S8	44 kDa	0.539635	0.544081	0.331364	1.06693	0.581624	0.573226	0.963411	0.895058	0.904105	0.471266	1.968	1.83182
Cytosolic Fe-S cluster assembly factor NUBP2 homolog OS=Drosophila melanogaster OX=7227 GN=CG4858 PE=1 SV=1	FBgn0037011	CG4858	Q9VPD2	28 kDa	0.539079	0.295195	0.797813	0.295195	0.504619	0.511511	0.148756	0.167714	0	0.34564	0	0.48468
FI05303p OS=Drosophila melanogaster OX=7227 GN=Pal1 PE=1 SV=1	FBgn0283510	Pal1	B6IDN2	60 kDa	0.536847	0.293973	0.293973	1.41242	0.573585	0.566237	0.188009	0.167714	0	0	0.772333	0.48754
LD39302p OS=Drosophila melanogaster OX=7227 GN=twin PE=1 SV=1	FBgn0011725	twin	Q8IMX1	65 kDa	0.535841	0.61942	0.288084	0.198171	0.34021	0.379336	1.48819	2.18593	2.55855	1.08136	0.6805	4.25528
Liquid facets-Related, isoform D OS=Drosophila melanogaster OX=7227 GN=lqfR PE=1 SV=2	FBgn0261279	lqfR	Q8IN05	158 kDa	0.535147	0.896638	0.295195	0.295195	0.445556	0.463474	0.115722	0.16501	0.4136	0	0	0.48468
LD39986p OS=Drosophila melanogaster OX=7227 GN=Rab10 PE=1 SV=1	FBgn0015789	Rab10	O15971	23 kDa	0.53121	0.586869	0.759597	0.968182	0.764578	0.717904	4.03456	2.93256	3.2611	4.28066	5.51187	5.69968
Serine-arginine protein 55 OS=Drosophila melanogaster OX=7227 GN=B52 PE=1 SV=4	FBgn0004587	B52	P26686	43 kDa	0.530498	0.786148	0.780927	1.17725	0.858428	0.792842	1.11873	0.681382	1.10757	1.09887	1.75957	1.46408
Tenzing norgay, isoform C OS=Drosophila melanogaster OX=7227 GN=tzn PE=1 SV=1	FBgn0037024	tzn	Q8IPU3	39 kDa	0.530452	1.13488	0.195898	0.568553	0.523807	0.525136	0.341175	0.346684	0.973025	0	0.386167	0.833256
MIP06826p OS=Drosophila melanogaster OX=7227 GN=Mf PE=1 SV=1	FBgn0038294	Mf	C1C553	36 kDa	0.530073	0.879845	0.40955	0.439803	0.513186	0.516563	0.488996	0.507094	0.975655	0.34564	0.386167	1.13662
Apontic, isoform F OS=Drosophila melanogaster OX=7227 GN=apt PE=1 SV=1	FBgn0015903	apt	A0A0B4KGD0	56 kDa	0.51903	1.95033	1.28328	1.8244	1.62512	1.39011	3.96432	1.35297	5.64377	3.64406	5.26627	2.79484
Apontic, isoform B OS=Drosophila melanogaster OX=7227 GN=apt PE=1 SV=2	FBgn0015903	apt	Q9W1M6	55 kDa	0.51903	2.01931	1.28328	1.8244	1.60788	1.40391	4.00568	1.35297	5.85058	3.64406	5.26627	2.79484
Activated Cdc42 kinase OS=Drosophila melanogaster OX=7227 GN=Ack PE=2 SV=2	FBgn0028484	Ack	Q9VZI2	118 kDa	0.518874	0.510976	0.559273	0.537813	0.524772	0.523592	2.93698	2.90869	2.86132	3.15096	3.02227	5.794
ADP,ATP carrier protein OS=Drosophila melanogaster OX=7227 GN=sesB PE=2 SV=4	FBgn0003360	sesB	Q26365	34 kDa	0.511885	0.697999	0.539281	0.634075	0.597905	0.580701	3.31258	2.89596	4.0227	3.06182	3.6357	5.85102
Phosphoglycerate kinase OS=Drosophila melanogaster OX=7227 GN=Pgk PE=2 SV=2	FBgn0250906	Pgk	Q01604	44 kDa	0.503101	0.882745	0.144631	0.694892	0.466725	0.474	0.462295	0.50314	1.036	0	0.772333	1.20058
Tropomyosin 2, isoform E OS=Drosophila melanogaster OX=7227 GN=Tm2 PE=1 SV=1	FBgn0004117	Tm2	A0A0B4KHJ9	33 kDa	0.502582	0.786402	0.390887	0.904594	0.597671	0.578653	0.609184	0.502412	0.900775	0.34564	1.06667	1.20058
Mitochondrial import inner membrane translocase subunit TIM44 OS=Drosophila melanogaster OX=7227 GN=Dmel\CG11779 PE=1 SV=1	FBgn0038683	CG11779	Q9VDZ7	53 kDa	0.493398	0.57383	0.3581	0.20204	0.360376	0.38698	1.66512	2.17884	2.56712	1.5257	0.772333	4.62442
LP08082p OS=Drosophila melanogaster OX=7227 GN=Ranbp9 PE=1 SV=1	FBgn0037894	Ranbp9	Q9VGP4	114 kDa	0.492416	1.24909	0.518626	0.462946	0.677489	0.640474	1.14635	0.83442	2.42858	0.88964	0.772333	1.9038
BcDNA.LD08534 OS=Drosophila melanogaster OX=7227 GN=dUTPase PE=1 SV=1	FBgn0250837	dUTPase	Q9V3I1	20 kDa	0.488084	1.375	0.697599	0.543906	0.809125	0.744917	1.14977	0.68336	2.294	1.06384	0.784733	1.613
DNA ligase 1 OS=Drosophila melanogaster OX=7227 GN=DNA-ligI PE=1 SV=2	FBgn0262619	DNA-ligI	Q9W1H4	85 kDa	0.487278	0.487278	1.31695	3.26812	1.52818	1.32	0.346913	0	0	0.34564	1.1585	0.2136
IP18034p OS=Drosophila melanogaster OX=7227 GN=Dmel\CG11241 PE=1 SV=1	FBgn0037186	CG11241	A8E6R2	57 kDa	0.486292	0.179589	0.884357	0.521221	0.617139	0.590969	0.465007	0.346684	0	0.79664	0.386167	0.927358
Hsc/Hsp70-interacting protein related, isoform B OS=Drosophila melanogaster OX=7227 GN=HIP-R PE=4 SV=1	FBgn0029676	HIP-R	E2QD63	41 kDa	0.484086	1.60934	0.675872	1.14758	1.07869	0.95977	0.535908	0.169688	1.036	0.31734	0.6805	0.56688
Fructose-bisphosphate aldolase OS=Drosophila melanogaster OX=7227 GN=Ald1 PE=1 SV=1	FBgn0000064	Ald	C8VV14	39 kDa	0.483682	1.5941	0.971744	1.8333	1.332	1.16233	2.72831	1.01681	3.8172	2.24766	4.42043	2.31892
Nuclear pore complex protein Nup93-1 OS=Drosophila melanogaster OX=7227 GN=Nup93-1 PE=1 SV=1	FBgn0027537	Nup93-1	Q9XZ06	94 kDa	0.48361	0.622427	0.322205	1.15735	0.594468	0.572296	0.430967	0.332724	0.4865	0.153926	1.07907	0.90476
Protein argonaute-2 OS=Drosophila melanogaster OX=7227 GN=AGO2 PE=1 SV=3	FBgn0087035	AGO2	Q9VUQ5	137 kDa	0.479653	0.180843	0.683533	0.705258	0.568991	0.551124	0.415647	0.33542	0	0.56428	0.588667	0.91952
Nucleolar GTP-binding protein 1 OS=Drosophila melanogaster OX=7227 GN=Non1 PE=1 SV=1	FBgn0028473	Non1	A0A0B4LEY9	75 kDa	0.472464	0.258717	0.651076	1.87623	0.826579	0.755756	0.389996	0.167714	0	0.30786	1.26917	0.58164
Uncharacterized protein, isoform B OS=Drosophila melanogaster OX=7227 GN=CG18219 PE=4 SV=1	FBgn0042177	CG32164	M9PFR8	121 kDa	0.469708	0.651362	0.596212	0.196147	0.494107	0.489227	1.77156	1.69278	2.42595	2.20336	0.588667	3.83308
Uncharacterized protein, isoform A OS=Drosophila melanogaster OX=7227 GN=Dmel\CG17514 PE=1 SV=2	FBgn0287182	CG17514	Q7PLL6	294 kDa	0.469663	0.480221	0.350596	0.703224	0.457276	0.459754	7.09159	7.24882	7.41632	5.35966	10.9546	15.6633
Replication protein A 70 kDa DNA-binding subunit OS=Drosophila melanogaster OX=7227 GN=RpA-70 PE=1 SV=1	FBgn0010173	RpA-70	Q24492	67 kDa	0.46928	0.417937	0.582459	0.475855	0.531267	0.51887	3.76189	3.38296	2.99063	4.2478	3.4332	7.4384
Transmembrane 9 superfamily member OS=Drosophila melanogaster OX=7227 GN=TM9SF2 PE=1 SV=1	FBgn0032880	TM9SF2	Q9VIK1	75 kDa	0.463614	0.532227	0.175031	0.507992	0.34757	0.370779	0.227028	0.334698	0.414275	0	0.386167	0.956796
Cell division cycle 16 OS=Drosophila melanogaster OX=7227 GN=Cdc16 PE=1 SV=1	FBgn0025781	Cdc16	Q9VCN6	82 kDa	0.455063	0.390478	0.225785	0.372697	0.295572	0.32747	0.314671	0.516372	0.414275	0.153926	0.386167	1.37782
Leukotriene A(4) hydrolase OS=Drosophila melanogaster OX=7227 GN=pepCG10602 PE=1 SV=1	FBgn0032721	CG10602	A4V0U4	68 kDa	0.454383	2.77632	0.454383	0.454383	1.03487	0.918771	0.20747	0	1.03735	0	0	0.24376
LD21953p OS=Drosophila melanogaster OX=7227 GN=Rab35 PE=1 SV=1	FBgn0031090	Rab35	Q9W5X0	23 kDa	0.453908	0.538538	0.69442	0.844704	0.690405	0.643106	5.26346	3.65526	4.37462	5.69964	6.97707	8.2971
Mini spindles, isoform E OS=Drosophila melanogaster OX=7227 GN=msps PE=1 SV=1	FBgn0027948	msps	A0A0B4K664	230 kDa	0.452961	0.787077	0.394277	0.258616	0.430191	0.434745	1.43658	1.50528	2.76535	1.28396	0.772333	3.56836
GH07456p OS=Drosophila melanogaster OX=7227 GN=RpII33 PE=1 SV=1	FBgn0026373	RpII33	O97183	31 kDa	0.449182	1.03504	0.169582	0.169582	0.385946	0.398593	0.27414	0.334698	1.036	0	0	0.99406
RE28271p OS=Drosophila melanogaster OX=7227 GN=Dmel\CG5726 PE=1 SV=1	FBgn0034313	CG5726	Q7JRH5	87 kDa	0.446042	0.41979	0.466008	0.409619	0.423995	0.428405	1.13786	1.19307	1.1109	1.25556	1.07907	2.9269
CG5915 protein OS=Drosophila melanogaster OX=7227 GN=Rab7 PE=1 SV=1	FBgn0015795	Rab7	O76742	23 kDa	0.445983	0.624378	0.333791	0.38134	0.401444	0.410352	2.43655	2.66574	3.81325	1.94408	2.24993	6.2294
GTP-binding nuclear protein OS=Drosophila melanogaster OX=7227 GN=Ran PE=1 SV=1	FBgn0020255	Ran	A4V4A5	25 kDa	0.435159	0.664377	0.438313	0.620054	0.508014	0.493443	1.74906	1.51849	2.42528	1.53097	2.24993	3.753
RE14786p OS=Drosophila melanogaster OX=7227 GN=Rab30 PE=2 SV=1	FBgn0031882	Rab30	Q9VM50	24 kDa	0.434314	0.171773	0.374844	0.0850889	0.227491	0.268856	0.43842	0.83316	0.206805	0.69128	0	2.18274
Nucleoporin seh1 OS=Drosophila melanogaster OX=7227 GN=Nup44A PE=1 SV=1	FBgn0033247	Nup44A	Q7K2X8	40 kDa	0.426518	0.59416	0.0834601	0.0834601	0.211135	0.254212	0.415319	0.83442	1.24218	0	0	2.2293
Pumilio, isoform G OS=Drosophila melanogaster OX=7227 GN=pum PE=4 SV=1	FBgn0003165	pum	A0A0B4KFF0	158 kDa	0.411996	0.239735	0.118562	0.344103	0.205241	0.246592	0.21921	0.502412	0.20747	0	0.386167	1.50918
Rab6, isoform B OS=Drosophila melanogaster OX=7227 GN=Rab6 PE=1 SV=1	FBgn0015797	Rab6	X2J5T3	23 kDa	0.407812	0.328356	0.463261	0.519904	0.42979	0.425394	1.22697	1.16787	0.900775	1.35426	1.54467	3.15852
Cullin-associated and neddylation-dissociated 1, isoform B OS=Drosophila melanogaster OX=7227 GN=Cand1 PE=1 SV=1	FBgn0027568	Cand1	M9PB90	139 kDa	0.406055	0.603777	0.401789	0.866329	0.568375	0.535911	5.81577	4.35737	6.57798	4.30946	9.52667	11.0279
DEAD-box helicase Dbp80 OS=Drosophila melanogaster OX=7227 GN=Dbp80 PE=1 SV=1	FBgn0024804	Dbp80	O61305	51 kDa	0.405496	0.67189	0.385612	0.378213	0.425724	0.421678	2.62043	2.51208	4.29577	2.37894	2.3294	6.4927
Nuclear pore complex protein Nup75 OS=Drosophila melanogaster OX=7227 GN=Nup75 PE=2 SV=1	FBgn0034310	Nup75	A1YK02	77 kDa	0.402644	0.476399	0.0936917	0.271921	0.233926	0.26767	0.376954	0.6694	0.829205	0	0.386167	1.96368
GH11193p OS=Drosophila melanogaster OX=7227 GN=Rab18 PE=1 SV=1	FBgn0015794	Rab18	Q9W4A0	22 kDa	0.397758	0.301633	0.149416	0.149416	0.187471	0.229528	0.108841	0.337402	0.206805	0	0	1.15562
Alcohol dehydrogenase OS=Drosophila melanogaster OX=7227 GN=Adh PE=1 SV=2	FBgn0000055	Adh	P00334	28 kDa	0.395539	1.31292	0.26289	0.517397	0.59867	0.558044	1.26546	0.837838	3.25188	0.48878	1.1585	2.42844
Uncharacterized protein, isoform B OS=Drosophila melanogaster OX=7227 GN=Dmel\CG7903 PE=4 SV=1	FBgn0039730	CG7903	A0A0B4KI59	40 kDa	0.391993	0.216229	0.216229	0.216229	0.216229	0.251382	0.033002	0.16501	0	0	0	0.735818
Required for cell differentiation 1, isoform C OS=Drosophila melanogaster OX=7227 GN=Rcd-1 PE=1 SV=1	FBgn0031047	Rcd-1	M9PF85	34 kDa	0.386038	1.37477	0.212945	0.618029	0.604672	0.560945	0.331749	0.16501	1.10757	0	0.386167	0.7503
CLIP-associating protein OS=Drosophila melanogaster OX=7227 GN=chb PE=1 SV=1	FBgn0021760	chb	Q9NBD7	166 kDa	0.385844	0.385844	0.385844	0.385844	0.484428	0.385844	0	0	0	0	0	0.32312
Uncharacterized protein OS=Drosophila melanogaster OX=7227 GN=Dmel\CG9953 PE=1 SV=1	FBgn0035726	CG9953	Q9VS02	57 kDa	0.385844	0.780183	0.385844	0.385844	0.385844	0.464711	0.041494	0	0.20747	0	0	0.32312
Protein kinase N, isoform D OS=Drosophila melanogaster OX=7227 GN=Pkn PE=1 SV=2	FBgn0020621	Pkn	A1Z7T3	158 kDa	0.385591	0.71717	0.570657	0.61281	0.587864	0.54741	0.323289	0.167714	0.4865	0.34564	0.386167	0.758418
DNA helicase OS=Drosophila melanogaster OX=7227 GN=dpa PE=1 SV=1	FBgn0015929	dpa	A0A0B4LEV2	97 kDa	0.375314	0.375314	1.01435	2.7218	2.08213	1.05762	0.369047	0	0	0.34564	1.26917	0.33788
Atypical protein kinase C OS=Drosophila melanogaster OX=7227 GN=aPKC PE=1 SV=1	FBgn0261854	aPKC	A1Z9X0	70 kDa	0.375314	0.375314	0.375314	0.375314	1.2282	0.375314	0	0	0	0	0	0.33788
Uncharacterized protein OS=Drosophila melanogaster OX=7227 GN=Dmel\CG13427 PE=4 SV=1	FBgn0034514	CG13427	A1ZBV0	12 kDa	0.375314	0.375314	0.375314	0.375314	0.937877	0.375314	0	0	0	0	0	0.33788
FI03688p OS=Drosophila melanogaster OX=7227 GN=Prm PE=1 SV=1	FBgn0003149	Prm	A4V1N8	102 kDa	0.375314	0.375314	0.375314	1.84902	0.743742	0.670056	0.15942	0	0	0	0.7971	0.33788
Fimbrin OS=Drosophila melanogaster OX=7227 GN=Fim PE=1 SV=1	FBgn0024238	Fim	O61604	72 kDa	0.375314	0.375314	0.375314	0.919489	0.647402	0.484149	0.0588667	0	0	0	0.294333	0.33788
Actin-related protein 2/3 complex subunit OS=Drosophila melanogaster OX=7227 GN=Arpc1 PE=1 SV=1	FBgn0001961	Arpc1	O97182	42 kDa	0.375314	0.375314	0.375314	1.46366	0.511358	0.592984	0.117733	0	0	0	0.588667	0.33788
Dosage compensation regulator OS=Drosophila melanogaster OX=7227 GN=mle PE=1 SV=2	FBgn0002774	mle	P24785	144 kDa	0.375314	0.375314	1.48843	0.375314	0.470902	0.825365	0.243423	0	0	0.60206	0	0.33788
ATP-dependent 6-phosphofructokinase OS=Drosophila melanogaster OX=7227 GN=Pfk PE=2 SV=2	FBgn0003071	Pfk	P52034	87 kDa	0.375314	1.27477	1.01435	5.23807	0.375314	1.74077	0.738547	0	0.4865	0.34564	2.63017	0.33788
Mitochondrial import receptor subunit TOM40 homolog 1 OS=Drosophila melanogaster OX=7227 GN=Tom40 PE=2 SV=2	FBgn0016041	Tom40	Q9U4L6	36 kDa	0.375314	0.375314	0.375314	0.375314	0.375314	0.375314	0	0	0	0	0	0.33788
Enoyl-[acyl-carrier-protein] reductase, mitochondrial OS=Drosophila melanogaster OX=7227 GN=CG16935 PE=3 SV=2	FBgn0033883	CG16935	Q9V6U9	39 kDa	0.375314	0.757663	0.375314	0.375314	0.375314	0.451784	0.041361	0	0.206805	0	0	0.33788
GH01619p OS=Drosophila melanogaster OX=7227 GN=Rab2 PE=1 SV=1	FBgn0014009	Rab2	O18333	24 kDa	0.366736	0.348503	0.283489	0.240356	0.284995	0.301343	1.88853	2.3424	2.21585	1.76461	1.46523	6.73768
Alpha-1,4 glucan phosphorylase OS=Drosophila melanogaster OX=7227 GN=GlyP PE=1 SV=1	FBgn0004507	GlyP	A4UZZ4	97 kDa	0.364246	1.08481	0.442544	0.798193	0.663709	0.603816	0.989513	0.516372	1.93945	0.671006	1.3734	1.77196
FI21453p1 OS=Drosophila melanogaster OX=7227 GN=Tnpo PE=1 SV=1	FBgn0024921	Trn	Q9VRV8	102 kDa	0.360855	0.635932	0.183289	0.500854	0.369254	0.367574	0.512792	0.499708	1.03537	0.153926	0.772333	1.74434
Replication factor C subunit 1 OS=Drosophila melanogaster OX=7227 GN=Gnf1 PE=1 SV=2	FBgn0004913	Gnf1	P35600	109 kDa	0.357107	0.748125	0.274537	0.374952	0.415731	0.404006	1.17841	1.01805	2.35505	0.73572	1.07907	3.21628
Putative ATP-dependent RNA helicase me31b OS=Drosophila melanogaster OX=7227 GN=me31B PE=1 SV=3	FBgn0004419	me31B	P23128	52 kDa	0.356563	0.692234	0.346304	0.470737	0.468176	0.445853	3.24098	2.55126	5.14415	2.47202	3.4332	7.52148
LP03102p OS=Drosophila melanogaster OX=7227 GN=Dmel\CG3356 PE=1 SV=1	FBgn0034989	CG3356	Q9W196	129 kDa	0.348714	0.0683658	0.0683658	0.0683658	0.0683658	0.124435	0.166488	0.832442	0	0	0	2.76632
Rho GTPase activating protein at 68F, isoform D OS=Drosophila melanogaster OX=7227 GN=RhoGAP68F PE=1 SV=1	FBgn0036257	RhoGAP68F	M9PC96	55 kDa	0.325562	0.325562	0.325562	1.56419	0.635219	0.573288	0.154467	0	0	0	0.772333	0.420538
LD02975p OS=Drosophila melanogaster OX=7227 GN=Dmel\CG9281 PE=1 SV=1	FBgn0030672	CG9281	Q9VXR5	70 kDa	0.321892	0.746598	0.270823	0.412054	0.406963	0.389949	1.2771	1.01878	2.6308	0.82494	1.361	3.59262
MIP20481p OS=Drosophila melanogaster OX=7227 GN=Rab14 PE=1 SV=1	FBgn0015791	Rab14	O18336	24 kDa	0.310647	0.236248	0.347554	0.272897	0.275491	0.282522	1.20652	1.34684	0.975655	1.53097	1.1585	4.78606
Uncharacterized protein, isoform B OS=Drosophila melanogaster OX=7227 GN=Dmel\CG14005 PE=4 SV=1	FBgn0031739	CG14005	M9PB45	36 kDa	0.310479	0.211947	0.265847	0.270965	0.26211	0.271784	1.48268	1.72267	1.11156	1.44586	1.4776	5.99928
Glycoprotein 93 OS=Drosophila melanogaster OX=7227 GN=Gp93 PE=1 SV=1	FBgn0039562	Gp93	Q9VAY2	90 kDa	0.297352	0.562485	0.237645	0.218798	0.317577	0.313532	2.18753	2.06417	4.08568	1.60893	1.46523	7.42152
Protein wech OS=Drosophila melanogaster OX=7227 GN=wech PE=1 SV=2	FBgn0259745	wech	Q9V4M2	91 kDa	0.295195	0.596891	0.295195	0.295195	0.370619	0.355535	0.041494	0	0.20747	0	0	0.48468
60S ribosomal export protein NMD3 OS=Drosophila melanogaster OX=7227 GN=Nmd3 PE=1 SV=1	FBgn0023542	Nmd3	O46050	59 kDa	0.293973	0.293973	0.794509	1.14645	0.715648	0.631313	0.232947	0	0	0.34564	0.588667	0.48754
LD29830p OS=Drosophila melanogaster OX=7227 GN=Srp54 PE=1 SV=1	FBgn0024285	Srp54	Q9VL71	58 kDa	0.288994	0.288994	0.508126	2.0958	0.832001	0.7234	0.305142	0	0	0.153926	1.26917	0.499436
RE11562p OS=Drosophila melanogaster OX=7227 GN=Dm52 PE=1 SV=1	FBgn0287767	Dm52	Q8MT58	53 kDa	0.288804	2.35116	0.288804	0.288804	0.804393	0.701275	0.289925	0	1.44962	0	0	0.499898
Exocyst complex component 5 OS=Drosophila melanogaster OX=7227 GN=Sec10 PE=2 SV=1	FBgn0266673	Sec10	Q9XTM1	82 kDa	0.288804	0.288804	0.288804	0.288804	0.288804	0.288804	0	0	0	0	0	0.499898
Closca OS=Drosophila melanogaster OX=7227 GN=clos PE=4 SV=3	FBgn0261016	clos	A8DQW8	207 kDa	0.285988	0.285988	0.285988	0.285988	1.35952	0.285988	0	0	0	0	0	0.50682
Myosin-IB OS=Drosophila melanogaster OX=7227 GN=Myo61F PE=1 SV=3	FBgn0010246	Myo61F	Q23979	119 kDa	0.285988	0.285988	1.00845	2.77394	0.285988	1.14481	0.60961	0	0	0.51282	1.766	0.50682
Peptidylprolyl isomerase OS=Drosophila melanogaster OX=7227 GN=Fkbp59 PE=4 SV=1	FBgn0029174	FKBP59	X2J5E8	49 kDa	0.280935	0.659712	0.388608	1.01959	0.594186	0.531536	0.519697	0.17897	0.69397	0.325366	1.18327	1.15664
Nipped-B protein OS=Drosophila melanogaster OX=7227 GN=Nipped-B PE=1 SV=1	FBgn0026401	Nipped-B	E1JGX3	234 kDa	0.274428	0.274428	0.274428	0.274428	1.40029	0.274428	0	0	0	0	0	0.53672
Ubiquitin conjugating enzyme E2M, isoform B OS=Drosophila melanogaster OX=7227 GN=UbcE2M PE=3 SV=1	FBgn0035853	UbcE2M	M9PBW0	21 kDa	0.274428	1.11403	0.506192	0.274428	0.580897	0.519603	0.181361	0	0.62107	0.17144	0	0.53672
ADP-ribosylation factor 2 OS=Drosophila melanogaster OX=7227 GN=Arf102F PE=2 SV=2	FBgn0013749	Arf102F	P40945	21 kDa	0.274428	1.39451	0.911515	2.23846	0.274428	1.17511	0.666255	0	0.82855	0.471266	1.45283	0.53672
SNAPIN protein homolog OS=Drosophila melanogaster OX=7227 GN=Snapin PE=1 SV=1	FBgn0031455	Snapin	Q9VQF9	15 kDa	0.274428	0.274428	0.274428	0.274428	0.274428	0.274428	0	0	0	0	0	0.53672
Protein ref(2)P OS=Drosophila melanogaster OX=7227 GN=ref(2)P PE=1 SV=2	FBgn0003231	ref(2)P	P14199	65 kDa	0.258717	0.258717	0.673387	0.258717	0.431496	0.39694	0.108455	0	0	0.325366	0	0.58164
AP complex subunit beta OS=Drosophila melanogaster OX=7227 GN=AP-1-2beta PE=1 SV=1	FBgn0010380	AP-1-2beta	Q24253	101 kDa	0.254942	0.293751	0.169855	0.464145	0.268297	0.265626	0.355175	0.332724	0.414275	0.153926	0.772333	1.89836
Uncharacterized protein, isoform B OS=Drosophila melanogaster OX=7227 GN=FBXO4 PE=4 SV=1	FBgn0035959	CG4911	M9PEL5	52 kDa	0.254619	0.140452	0.140452	0.140452	0.140452	0.163285	0.033002	0.16501	0	0	0	1.24234
Nucleoporin 160kD, isoform B OS=Drosophila melanogaster OX=7227 GN=Nup160 PE=4 SV=1	FBgn0262647	Nup160	X2J9F3	160 kDa	0.25385	0.13827	0.243114	0.601782	0.297833	0.289037	0.221346	0.169688	0	0.153926	0.6805	1.26514
Cleavage and polyadenylation specificity factor 73 OS=Drosophila melanogaster OX=7227 GN=Cpsf73 PE=1 SV=2	FBgn0261065	Cpsf73	Q9VE51	77 kDa	0.251246	0.835267	0.136852	0.136852	0.311455	0.299414	0.241138	0.169688	1.036	0	0	1.28036
Rab4 protein OS=Drosophila melanogaster OX=7227 GN=Rab4 PE=1 SV=1	FBgn0016701	Rab4	Q7KY04	24 kDa	0.230208	0.421489	0.0386914	0.112294	0.152791	0.168275	0.679877	1.00482	2.0084	0	0.386167	5.04364
Exportin-1 OS=Drosophila melanogaster OX=7227 GN=emb PE=1 SV=1	FBgn0020497	emb	Q9TVM2	123 kDa	0.222917	0.786808	0.18721	0.3558	0.367291	0.338416	1.37193	0.83442	3.45867	0.668246	1.45283	4.45084
Membrane-associated protein Hem OS=Drosophila melanogaster OX=7227 GN=Hem PE=2 SV=1	FBgn0011771	Hem	P55162	129 kDa	0.221495	0.221495	0.221495	1.48555	0.537508	0.474305	0.2317	0	0	0	1.1585	0.713498
Ras-related protein Rab-3 OS=Drosophila melanogaster OX=7227 GN=Rab3 PE=1 SV=1	FBgn0005586	Rab3	P25228	25 kDa	0.217275	1.25872	0.58722	1.04392	0.838442	0.714208	0.464285	0	0.973025	0.34564	0.772333	0.7313
Proteasome-associated protein ECM29 homolog OS=Drosophila melanogaster OX=7227 GN=CG8858 PE=1 SV=1	FBgn0033698	CG8858	Q9V677	212 kDa	0.212945	0.212945	0.535886	2.86888	1.01149	0.851778	0.609	0	0	0.30786	2.5319	0.7503
Cleavage stimulation factor 64 kD subunit OS=Drosophila melanogaster OX=7227 GN=CstF64 PE=1 SV=2	FBgn0027841	CstF-64	Q9VE52	46 kDa	0.212945	0.212945	0.212945	0.212945	0.212945	0.212945	0	0	0	0	0	0.7503
Exportin-2 OS=Drosophila melanogaster OX=7227 GN=Cse1 PE=2 SV=2	FBgn0022213	Cse1	Q9XZU1	110 kDa	0.207638	0.437505	0.29521	0.118933	0.264391	0.253041	1.67672	1.33945	3.04703	1.98998	0.6805	7.22554
Receptor mediated endocytosis 8, isoform B OS=Drosophila melanogaster OX=7227 GN=Rme-8 PE=1 SV=1	FBgn0015477	Rme-8	A0A0B4LFW6	272 kDa	0.191001	0.191001	0.191001	0.917684	0.372672	0.336338	0.154467	0	0	0	0.772333	0.85982
Protein clueless OS=Drosophila melanogaster OX=7227 GN=clu PE=1 SV=1	FBgn0034087	clu	A1ZAB5	161 kDa	0.18077	0.18077	0.18077	1.04885	0.39779	0.354386	0.194967	0	0	0	0.974833	0.919974
Not1, isoform H OS=Drosophila melanogaster OX=7227 GN=Not1 PE=1 SV=1	FBgn0085436	Not1	A0A0B4LEZ3	282 kDa	0.172816	0.256117	0.288034	0.464943	0.312644	0.284679	2.64618	1.52661	2.36033	2.67976	4.45033	9.8054
Not1, isoform C OS=Drosophila melanogaster OX=7227 GN=Not1 PE=1 SV=1	FBgn0085436	Not1	A8DY81	281 kDa	0.172816	0.256117	0.288034	0.464943	0.312644	0.284679	2.64618	1.52661	2.36033	2.67976	4.45033	9.8054
Putative ATP-dependent RNA helicase SoYb OS=Drosophila melanogaster OX=7227 GN=SoYb PE=2 SV=3	FBgn0051755	SoYb	Q9VL52	168 kDa	0.166541	0.166541	0.166541	0.166541	0.166541	0.166541	0	0	0	0	0	1.01592
Enhancer of mRNA-decapping protein 4 homolog OS=Drosophila melanogaster OX=7227 GN=Ge-1 PE=1 SV=2	FBgn0283682	Ge-1	Q9VKK1	149 kDa	0.161774	0.549472	0.437219	0.777257	0.527338	0.454225	0.36698	0	0.4865	0.34564	0.772333	1.05184
Probable cleavage and polyadenylation specificity factor subunit 2 OS=Drosophila melanogaster OX=7227 GN=Cpsf100 PE=1 SV=1	FBgn0027873	Cpsf100	Q9V3D6	85 kDa	0.157165	0.157165	0.276336	0.385041	0.263788	0.242464	0.110175	0	0	0.153926	0.294333	1.08864
Signal transducer and activator of transcription OS=Drosophila melanogaster OX=7227 GN=Stat92E PE=3 SV=1	FBgn0016917	Stat92E	A0A0B4KGE1	93 kDa	0.15283	0.0836886	0.0836886	0.0836886	0.0836886	0.0975169	0.0335428	0.167714	0	0	0	2.22266
Nuclear pore complex protein Nup98-Nup96 OS=Drosophila melanogaster OX=7227 GN=Nup98-96 PE=1 SV=3	FBgn0039120	Nup98-96	Q9VCH5	210 kDa	0.143323	0.143323	0.264364	0.68861	0.330079	0.292727	0.211613	0	0	0.17144	0.772333	1.21338
Nuclear pore complex protein Nup133 OS=Drosophila melanogaster OX=7227 GN=Nup133 PE=2 SV=2	FBgn0039004	Nup133	Q9VCW3	135 kDa	0.124873	0.232253	0.0683792	0.427679	0.199173	0.184313	0.344176	0.167714	0.4865	0	1.06667	2.76574
Carboxypeptidase D OS=Drosophila melanogaster OX=7227 GN=svr PE=1 SV=2	FBgn0004648	svr	P42787	159 kDa	0.105254	0.105254	0.105254	0.257865	0.143407	0.135776	0.0588667	0	0	0	0.294333	1.72566
Telomere-associated protein RIF1 OS=Drosophila melanogaster OX=7227 GN=Rif1 PE=1 SV=1	FBgn0050085	Rif1	Q9XZ34	157 kDa	0.102031	0.303605	0.240552	0.26844	0.247897	0.218724	0.591698	0.167714	0.9001	0.671006	0.772333	3.43034
Rab32, isoform B OS=Drosophila melanogaster OX=7227 GN=Rab32 PE=1 SV=1	FBgn0002567	Rab32	A1Z7S3	75 kDa	0.0983404	0.0983404	0.0983404	0.0983404	0.0983404	0.0983404	0	0	0	0	0	1.86126
Symplekin OS=Drosophila melanogaster OX=7227 GN=Sym PE=1 SV=1	FBgn0037371	Sym	Q8MSU4	132 kDa	0.0839857	0.0839857	0.0839857	0.365524	0.15437	0.140293	0.1361	0	0	0	0.6805	2.21408
LD34211p OS=Drosophila melanogaster OX=7227 GN=Ykt6 PE=1 SV=1	FBgn0260858	Ykt6	Q9W3M8	22 kDa	0.0833717	0.283176	0.225325	0.559165	0.311418	0.265809	0.444213	0	0.4865	0.34564	1.1585	2.23188
Nucleoporin Nup37 OS=Drosophila melanogaster OX=7227 GN=Nup37 PE=2 SV=1	FBgn0039301	Nup37	Q9VBU8	35 kDa	0.0750912	0.458315	0.0750912	0.0750912	0.170897	0.151736	0.2072	0	1.036	0	0	2.50038
LD41874p OS=Drosophila melanogaster OX=7227 GN=Dmel\CG10237 PE=1 SV=2	FBgn0032783	CG10237	Q9VIW5	38 kDa	0.0689372	0.154497	0.0380268	0.182703	0.103313	0.0964382	0.31182	0.16501	0.621755	0	0.772333	5.13534
Nuclear pore complex protein Nup107 OS=Drosophila melanogaster OX=7227 GN=Nup107 PE=1 SV=1	FBgn0027868	Nup107	Q9V466	97 kDa	0.0601468	0.121421	0.0601468	0.403398	0.161278	0.141052	0.273061	0	0.206805	0	1.1585	3.17208
